# Supplementary material for: A systems science approach to identifying data gaps in national data sources on adolescent suicidal ideation and suicide attempt in the United States
Source: BMC Public Health. 2023 Apr 1;23:627. doi: 10.1186/s12889-023-15320-8 (PMC10067278; doi:10.1186/s12889-023-15320-8)
Supplement: Supplementary file 1 — Additional file 1: Table S1. Characteristics of the data sources. [file 12889_2023_15320_MOESM1_ESM.xlsx]

## Sheet: Sheet1
Table S1. Characteristics of the data sources.
Data Source	Description and Population	Data Collection Methodology	Suicide-related constructs	First Year of Collection	Frequency of Data Collection	Study Data Years and Sample Size	Sample Size
National Longitudinal Study of Adolescent to Adult Health (Add Health)	School-based longitudinal study of a nationally representative sample of adolescents in grades 7-12 in the United States (U.S.) in 1994-95. Adolescents are followed through adulthood to ages 33-43 in 2016-2018	Interview (student and parent in Waves I, II; respondent Waves III and IV); biological samples in Waves III, IV, and V	Suicide ideation and attempt, mental health, substance misuse, interpersonal violence, community violence, financial stress, adverse childhood experiences (e.g., parental death, parental incarceration, sibling death, sexual violence, child abuse and neglect)	1994-1995	Wave I: 1994-1995; Wave II: 1996; Wave III: 2001-2002; Wave IV: 2008-2009; Wave V: 2016-2018	Wave 1(1994-1995); Wave 3 (2001-2002)	n=16,467
Youth Risk Behavior Surveillance System (YRBSS)	School-based cross-sectional survey of a nationally representative sample of U.S. high school students in grades 9-12	Self-administered - computer-scannable questionnaire	Suicide ideation and attempt; mental health, physical health, sexual identity, bullying, interpersonal violence, sexual assault, substance misuse	1991	Biennial (every other year - odd years)	Years: 2015, 2017, 2019	n=32,486
National Survey on Drug Use and Health (NSDUH)	Nationally representative cross-sectional stratified multistage area probability sample of the civilian, non-institutionalized population aged 12 and older in the U.S.	Audio computer-assisted self-interviewing (ACASI) - respondents read or listen to the questions on headphones and then enter their answers directly on NSDUH laptop	Suicide ideation and attempt, mental health, behavioral health, substance misuse, poverty	1971	Annually	Years: 2016 - 2019	n= 54,819
Adolescent Brain Cognitive Development Study (ABCD)	Ten-year longitudinal study of a cohort of U.S. youth starting from ages 9 and 10 in 2018 (follow-up projected through 2028)	Clinical assessments, (lab-based and self-report) parent-reports, and biomarker data	Suicide ideation and attempt, mental health, gender identity and sexual health, social, emotional, and cognitive development, adverse childhood experiences, social determinants of health, violence victimization, and substance misuse	2018	Release 2.0 and 2.0.1: 2019; Release 3.0: 2020; Release 4.0: 2021	Release 3.0 (2020)	n-11,878
National Violent Death Reporting System (NVDRS)	Surveillance in all 50 U.S. states, the District of Columbia, and Puerto Rico of suicide, homicide, deaths due to legal intervention, unintentional firearm deaths and deaths of undetermined intent Includes all ages.	Information from death certificates, medical examiner/coroner reports (including toxicology reports), and law enforcement reports	Circumstances reported as preceding the suicide, including previous suicide ideation or attempt, mental health, substance use and misuse, school problems, relationship problems and interpersonal conflict	2003	Annually	Years: 2013 - 2018	n=8,298
