# Supplementary material for: A systems science approach to identifying data gaps in national data sources on adolescent suicidal ideation and suicide attempt in the United States
Source: BMC Public Health. 2023 Apr 1;23:627. doi: 10.1186/s12889-023-15320-8 (PMC10067278; doi:10.1186/s12889-023-15320-8)
Supplement: Supplementary file 2 — Additional file 2: Table S2. Examples of matching sources. [file 12889_2023_15320_MOESM2_ESM.xlsx]

## Sheet: V1 (old)
Systems Map Node Name	Variable name in dataset (Exact Match, Yes/No)
	AddHealth (Years: < >)	NVDRS (Years: < >)	YRBSS (Years: < >)	NSDUH (Years: < >)
(Non Caucasian) Race/Ethnicity	Yes	Yes	Yes	Yes
Ability to work	(Yes-Exact) H2GH2 - Because of a physical, learning, or emotional condition you have had for at least a year, do you have any limitations attending school or in your ability to do regular work?	N/A	N/A	(Yes-Partial) WRKRSNNOT - Which one of these reasons best describes why you did not work last week?		Ability to work
Access to social services	Yes	No	No	No		Add Health "At any time in the past 12 months, did social services or a welfare office provide job training, a Job Club, a job search program, or anything else to help you try to get a job?"
ACEs of parents	No	No	No	No
Bullying	No	No	Yes	No		Add Health - Surprsingly, there was no direct mention of bullying in the codebook. There are topics surrounding peer network/friends which may have indirect mentions/information. YRBSS "During the past 12 months, have you ever been bullied on school property? " During the past 12 months, have you ever been electronically bullied? (Count being_x000D_ bullied through texting, Instagram, Facebook, o…
Capacity for suicide	Yes	Yes	Yes	Yes		NVDRS is death surveillance data so all cases are completed suicides. Any information about previous ideation or previous attempt is abstracted from interviews with the families of the deceased. If a circumstance related to previous ideation or previous attempt is not confirmed in the data, that does not mean it did not occur. It just means it was not confirmed in the data. In AddHealth, the ques…
Community promotion of mental health	No	No	No	No		NSDUH has a question on the most important other reason why a respondent didn't get mental health treatment past 12 months, and one of the responses includes that concerned neighbors/community have negative opinion. However, does not deal with mental health promotion specifically.
Delinquency	Yes	Yes	No	No
Eviction and relocation in bad neighborhood	Yes	Yes	No	No
Identity conflict	No	No	Yes	Yes		NSDUH and YRBSS borth have questions on sexual identity where not sure or don't know are responses.
Informing friends of intention	No	Yes	No	No		NVDRS asks if the suicide decedent left a note or any other communication related to the suicide.
Lack of facilities or clinicians with skillset	No	No	No	Yes		NSDUH has a question detailing the reasons respondents didn't get mental health treatment, and one of responses include "No program/counselor competent/comfortable with"
Level of intent to die	No	Yes	Yes	No	suicide intent, suicide plan, disclosed plan, disclosed intent	YRBSS " During the past 12 months, did you ever seriously consider attempting suicide?", "During the past 12 months, did you make a plan about how you would attempt suicide?", and "During the past 12 months, how many times did you actually attempt suicide?"
Re-attempt	No	Yes	No	No	prior attempt, previous attempt	NVDRS Victim had a history of attempting suicide before the fatal incident" NSDUH only asks about previous attempts, not if they were re-attempts or how many attempts they had
Unsafe to go outside	No	No	Yes	No	unsafe at school	YRBSS includes unsafe at school or threatened at school

## Sheet: V2 (Preferred)
Table S2. Examples of matching sources.
Systems Map Node Name	Causality Theme	Datasets with Perfect or Partial Match, Variable Name	Datasets with No Match	Notes
Ability to work	Individual	AddHealth (exact), H2GH2 - Because of a physical, learning, or emotional condition you have had for at least a year, do you have any limitations attending school or in your ability to do regular work? NSDUH (partial), WRKRSNNOT - Which one of these reasons best describes why you did not work last week?	- NVDRS, YRBSS, ABCD
Access to social services	Community, Societal	AddHealth (exact), H3LM37 - At any time in the past 12 months, did social services or a welfare office provide job training, a Job Club, a job search program, or anything else to help you try to get a job?	-NVDRS, NSDUH, YRBSS, ABCD
ACEs of siblings	Relationship		-AddHealth, NVDRS, NSDUH, YRBSS	ABCD includes ACEs indicators (parental incarceration, substance abuse, divorce, etc.) I assume this affects all siblings. There are questions pertaining to conflict/fighting with siblings and past suicidal behavior and substance use of siblings, but not sure if this applies here?
Bullying	Relationship	YRBSS (exact), Q24 - "During the past 12 months, have you ever been electronically bullied? (Count being bullied through texting,Instagram, Facebook, or other social media.)" ABCD (exact), cybb_phenx_harm2 - "Have you ever been cyberbullied, where someone was trying on purpose to harm you or be mean to you online, in texts, or group texts, or on social media (like Instagram or Snapchat)?"	-NVDRS, NSDUH, YRBSS
Community promotion of mental health	Community		-AddHealth, NVDRS, NSDUH, YRBSS, ABCD
Delinquency	Individual	AddHealth (exact), H3CJ22 - "Have you ever been convicted of or pled guilty to a crime, or been found delinquent, in juvenile court?"; H3CJ24 - "How old were you {WHEN/THE FIRST TIME} you were convicted, pled guilty, or found delinquent in juvenile court?" NVDRS (exact), CFR_VictimContactJuvJusticeSys - "Victim had contact with juvenile justice system in the past 12 months" ABCD (exact), socialde…	- YRBSS, NSDUH
Economic policies for ACEs	Societal	AddHealth (exact), H4EC18 - "Between {1995/2002} and {2006/2007/2008}, did you or others in your household receive any public assistance, welfare payments, or food stamps?" NSDUH (exact), IRFAMSSI - "Fam Receive SSI" IRFSTAMP - "Resp/Oth Fam Mem Rec Food Stamps" IRFAMPMT - "Fam Received Public Assist" IRFAMSVC - "Fam Rec Welfare/Job Pl/Childcare"	-NVDRS, YRBSS, ABCD
Eviction and relocation in bad neighborhood	Individual, Community	AddHealth (partial), H3EC20 - "In the past 12 months, was there a time when {YOU WERE/YOUR HOUSEHOLD WAS} evicted from your house or apartment for not paying the rent or mortgage?" NVDRS (partial), EvictionOrLossOfHome_c - "Circumstance (either CME or LE): A recent eviction or other loss of the victim's housing, or the threat of it, appears to have contributed to the death" CrisisEviction_c - "Ci…	-YRBSS, NSDUH
Family history of secrecy	Relationship		-AddHealth, YRBSS, NVDRS, NSDUH, ABCD	*can use this as an example of no dataset options instead of ACEs of siblings
Help-seeking behaviors	Community, Societal	NSDUH (partial), YSU16 - "During the past 12 months, did you receive treatment or counseling from a private therapist, psychologist, psychiatrist, social worker, or counselor for emotional or behavioral problems that were not caused by alcohol or drugs?" YSU17 - "During the past 12 months, how many times did you receive treatment or counseling from a private therapist, psychologist, psychiatrist,…	-AddHealth, NVDRS, YRBSS, ABCD
Informing friends of intention	Relationship	NVDRS (exact), DisclosedIntentToWhom_c - "Circumstance (either CME or LE): Person to whom victim recently disclosed suicidal thoughts and/or plans to commit suicide (added in August 2013)" SuicideNote_c - "Circumstance (either CME or LE): Victim left a suicide note (or other recorded communication)"	-AddHealth, YRBSS, NSDUH, ABCD
Lack of facilities or clinicians with skillset	Community	NSDUH (exact), AUUNRIM2 - "Most Important Other Reason Didn't Get Mh Tmt Past 12 Months - services unavailable in your area/services limited"	-AddHealth, YRBSS, NVDRS, ABCD	This is only in the adult mental health service utilization section of NSDUH (which includes the 18-19 year olds.)
Lethality of method	Societal	NVDRS (exact), WeaponType1 - "Weapon 1: Primary weapon type or means used to inflict the fatal injury"	-AddHealth, YRBSS, NSDUH, ABCD
Self-destructive thoughts	Individual	AddHealth (exact), H1SU1- "During the past 12 months, did you ever seriously think about committing suicide?" YRBSS (exact), Q26 "During the past 12 months, did you ever seriously consider attempting suicide?" NVDRS (exact), SuicideThoughtHistory_c - "Victim had a history of suicidal thoughts, plans or attempts" NSDUH (exact), MHSUITHK - "Seriously thought about killing self in past year" ABCD (e…
Sexual minority	Individual, relationship, societal	AddHealth (exact), H3SE13 - "Please choose the description that best fits how you think about yourself [sexuality]: 100% heterosexual, mostly heterosexual, bisexual, mostly homosexual, 100% homosexual, not sexually attracted to either males or females" YRBSS (exact), Q68 - "Which of the following best describes you? Heterosexual (straight), Gay or lesbian, Bisexual, Not sure" NVDRS (exact), Sexua…	-NSDUH	NSDUH sexual identity question is only asked of 18 +
Struggles in relationships	Relationship	AddHealth (partial), H4WS4 - "How many close friends do you have? (Close friends include people whom you feel at ease with, can talk to about private matters, and can call on for help.)" NVDRS (exact), FamilyRelationship_c - "Victim had relationship problems with a family member (other than an intimate partner) that appear to have contributed to the death" RelationshipProblemOther_c - "Problems w…	-YRBSS, ABCD
