# Supplementary material for: A systems science approach to identifying data gaps in national data sources on adolescent suicidal ideation and suicide attempt in the United States
Source: BMC Public Health. 2023 Apr 1;23:627. doi: 10.1186/s12889-023-15320-8 (PMC10067278; doi:10.1186/s12889-023-15320-8)
Supplement: Supplementary file 3 — Additional file 3: Table S3. Availability of data for each of the concept nodes. [file 12889_2023_15320_MOESM3_ESM.xlsx]

## Sheet: nodes
Table S3. Availability of data for each of the concept nodes.
Nodes	Is driven by	Drives	AddHealth	NVDRS	YRBSS	NSDUH	ABCD	Synonyms searched	Column1		Causality Theme		Individual	Relationship	Community	Societal		DataInd	DataRel	DataCom	DataSoc
(Non Caucasian) Ethnicity	N/A	1 nodes e.g. Feeling that your group is not valued	Yes	Yes	Yes	Yes	Yes		5		individual	0	TRUE	FALSE	FALSE	FALSE		TRUE	FALSE	FALSE	FALSE
(Unhealthy) coping strategies	5 nodes e.g. ACEs	4 nodes e.g. Experience in acting as a reaction to feelings	Yes	No	No	No	Yes	Resilience (lack of), impulsivity	2		individual	0	TRUE	FALSE	FALSE	FALSE		TRUE	FALSE	FALSE	FALSE
Ability to connect	3 nodes e.g. Good education in early childhood	3 nodes e.g. Connectedness	No	No	No	No	Yes		1		individual, relationship, community	2	TRUE	TRUE	TRUE	FALSE		TRUE	TRUE	TRUE	FALSE
Ability to express one self	1 nodes e.g. Child getting help	1 nodes e.g. Identity conflict	No	No	No	No	Yes	Verbalize, Communicate (self/one's feelings)	1		individual	0	TRUE	FALSE	FALSE	FALSE		TRUE	FALSE	FALSE	FALSE
Ability to identify suicide methods	1 nodes e.g. Supervised internet access	1 nodes e.g. Capacity for suicide	No	No	No	No	No	Means (suicide)	0		individual, societal	1	TRUE	FALSE	FALSE	TRUE		FALSE	FALSE	FALSE	FALSE
Ability to protect self	1 nodes e.g. Substance abuse	1 nodes e.g. ACEs	No	No	No	No	No	Shield (self), Preserve (self)	0		individual, relationship, community	2	TRUE	TRUE	TRUE	FALSE		FALSE	FALSE	FALSE	FALSE
Ability to safe life by treatment	4 nodes e.g. Access to immediate effective clinical care	1 nodes e.g. Suicide fatality	No	No	No	No	No		0		community, societal	1	FALSE	FALSE	TRUE	TRUE		FALSE	FALSE	FALSE	FALSE
Ability to work	1 nodes e.g. Mental health disorders	1 nodes e.g. Family financial stress	Yes	No	No	Yes	No		2		individual	0	TRUE	FALSE	FALSE	FALSE		TRUE	FALSE	FALSE	FALSE
Abusive relationships with peers	1 nodes e.g. Bullying	2 nodes e.g. Self-esteem	No	No	Yes	No	Yes		2		relationship	0	FALSE	TRUE	FALSE	FALSE		FALSE	TRUE	FALSE	FALSE
Acceptance of one's identity	4 nodes e.g. Identity is outside the socially accepted norm in the community	1 nodes e.g. Identity conflict	No	No	No	No	Yes		1		individual, relationship	1	TRUE	TRUE	FALSE	FALSE		TRUE	TRUE	FALSE	FALSE
Access to care	6 nodes e.g. Distrust of mental health	6 nodes e.g. ACEs	No	No	No	No	Yes	Treatment (Access)	1		community	0	FALSE	FALSE	TRUE	FALSE		FALSE	FALSE	TRUE	FALSE
Access to healthcare	1 nodes e.g. Low socio-economic status of the neighbourhood	2 nodes e.g. Neighbourhood risk factors	Yes	No	No	No	Yes		2		community	0	FALSE	FALSE	TRUE	FALSE		FALSE	FALSE	TRUE	FALSE
Access to immediate effective clinical care	1 nodes e.g. Connectedness	1 nodes e.g. Ability to safe life by treatment	Yes	No	No	No	Yes	Emergency room/department (access)	2		community	0	FALSE	FALSE	TRUE	FALSE		FALSE	FALSE	TRUE	FALSE
Access to lethal means	6 nodes e.g. Introduction of new lethal means	3 nodes e.g. Lethality of method	Yes	Yes	Yes	Yes	Yes	Gun, Available/Availability	5		societal, individual	1	TRUE	FALSE	FALSE	TRUE		TRUE	FALSE	FALSE	TRUE
Access to mental health care	4 nodes e.g. Health insurance	2 nodes e.g. Treatment of mental health issues	No	No	No	No	Yes		1		community	0	FALSE	FALSE	TRUE	FALSE		FALSE	FALSE	TRUE	FALSE
Access to services	10 nodes e.g. Family financial stress	7 nodes e.g. Child getting help	Yes	No	No	Yes	Yes		3		community	0	FALSE	FALSE	TRUE	FALSE		FALSE	FALSE	TRUE	FALSE
Access to social services	N/A	2 nodes e.g. Financial Stability	Yes	No	No	No	No		1		community, societal	1	FALSE	FALSE	TRUE	TRUE		FALSE	FALSE	TRUE	TRUE
ACEs	59 nodes e.g. Ability to protect self	33 nodes e.g. (Unhealthy) coping strategies	Yes	Yes	Yes	No	Yes		4		individual/relationship	0	TRUE	TRUE	FALSE	FALSE		TRUE	TRUE	FALSE	FALSE
ACEs of parents	N/A	5 nodes e.g. Epi-genetic & behavioral modeling effects on parents	No	No	No	No	Yes		1		relationship	0	FALSE	TRUE	FALSE	FALSE		FALSE	TRUE	FALSE	FALSE
ACEs of siblings	N/A	1 nodes e.g. ACEs	No	No	No	No	Yes	Brother/Sister	1		relationship	0	FALSE	TRUE	FALSE	FALSE		FALSE	TRUE	FALSE	FALSE
Achieving financial security via home ownership	1 nodes e.g. Structural racism	1 nodes e.g. Housing stability	Yes	No	No	Yes	No		2		individual, community, societal	2	TRUE	FALSE	TRUE	TRUE		TRUE	FALSE	TRUE	TRUE
Advantaged group	N/A	1 nodes e.g. Hopelessness	No	No	No	No	Yes		1		individual	0	TRUE	FALSE	FALSE	FALSE		TRUE	FALSE	FALSE	FALSE
African/American	N/A	10 nodes e.g. Anticipated negative treatment experience	Yes	Yes	Yes	Yes	Yes		5		individual	0	TRUE	FALSE	FALSE	FALSE		TRUE	FALSE	FALSE	FALSE
Age 10 - 17	N/A	1 nodes e.g. Bullying	Yes	Yes	Yes	Yes	Yes		5		individual	0	TRUE	FALSE	FALSE	FALSE		TRUE	FALSE	FALSE	FALSE
Age of onset	N/A	1 nodes e.g. Traumatic experience of the ACE	Yes	No	No	No	Yes		2		individual	0	TRUE	FALSE	FALSE	FALSE		TRUE	FALSE	FALSE	FALSE
American Indian / Alaskan Native	N/A	1 nodes e.g. Poverty	Yes	Yes	Yes	Yes	No		4		individual	0	TRUE	FALSE	FALSE	FALSE		TRUE	FALSE	FALSE	FALSE
Anticipated negative treatment experience	1 nodes e.g. African/American	1 nodes e.g. Distrust of mental health	No	No	No	Yes	No		1		community	0	FALSE	FALSE	TRUE	FALSE		FALSE	FALSE	TRUE	FALSE
Arrest of parent	3 nodes e.g. Parent engage in illegal activities	1 nodes e.g. Parent’s incarceration	Yes	No	No	No	Yes		2		relationship	0	FALSE	TRUE	FALSE	FALSE		FALSE	TRUE	FALSE	FALSE
Availability of expected method	N/A	1 nodes e.g. Execution of suicide plan	Yes	No	No	Yes	No		2		societal	0	FALSE	FALSE	FALSE	TRUE		FALSE	FALSE	FALSE	TRUE
Availability of related psychiatrists	N/A	1 nodes e.g. Distrust of mental health	No	No	No	No	No		0		community	0	FALSE	FALSE	TRUE	FALSE		FALSE	FALSE	FALSE	FALSE
Awareness of adversity	1 nodes e.g. Chronic exposure to adversity	1 nodes e.g. Perceived ACE severity	No	No	No	No	No	Perception (of adversity/difficulty)	0		individual	0	TRUE	FALSE	FALSE	FALSE		FALSE	FALSE	FALSE	FALSE
Background stress	N/A	2 nodes e.g. Family stress	Yes	Yes	No	No	Yes	Worry/worries/worried	3		individual, relationship, community	2	TRUE	TRUE	TRUE	FALSE		TRUE	TRUE	TRUE	FALSE
Barriers to accessing mental health treatment for the individual	2 nodes e.g. Distrust of mental health	2 nodes e.g. Mental health treatment	No	No	No	Yes	Yes		2		community	0	FALSE	FALSE	TRUE	FALSE		FALSE	FALSE	TRUE	FALSE
Being in foster care	2 nodes e.g. Child welfare intervention	1 nodes e.g. Hospitalized	Yes	Yes	No	Yes	Yes		4		individual, relationship	1	TRUE	TRUE	FALSE	FALSE		TRUE	TRUE	FALSE	FALSE
Biological embedding of trauma in the family	1 nodes e.g. Historical trauma	1 nodes e.g. ACEs	No	No	No	No	No		0		individual	0	TRUE	FALSE	FALSE	FALSE		FALSE	FALSE	FALSE	FALSE
Brain development problems	3 nodes e.g. ACEs	2 nodes e.g. Developmental disorders and delays	No	No	Yes	No	Yes		2		individual	0	TRUE	FALSE	FALSE	FALSE		TRUE	FALSE	FALSE	FALSE
Bring to E.R.	5 nodes e.g. Connectedness	2 nodes e.g. In-patient treatment	Yes	No	No	Yes	Yes		3		individual	0	TRUE	FALSE	FALSE	FALSE		TRUE	FALSE	FALSE	FALSE
Bullying	2 nodes e.g. Age 10 - 17	6 nodes e.g. Abusive relationships with peers	No	No	Yes	No	Yes		2		relationship	0	FALSE	TRUE	FALSE	FALSE		FALSE	TRUE	FALSE	FALSE
Burdensomness	3 nodes e.g. Feeling that your group is not valued	2 nodes e.g. Suicide attempt	No	No	No	No	Yes	Difficult, troublesome(ness), problematic	1		individual, relationship	1	TRUE	TRUE	FALSE	FALSE		TRUE	TRUE	FALSE	FALSE
Buying drugs in places with exposure to violence	1 nodes e.g. Substance abuse	1 nodes e.g. Exposure to violence	No	No	No	Yes	Yes		2		community	0	FALSE	FALSE	TRUE	FALSE		FALSE	FALSE	TRUE	FALSE
Capacity for suicide	3 nodes e.g. Ability to identify suicide methods	1 nodes e.g. Suicide ideation	Yes	Yes	Yes	Yes	Yes		5		individual	0	TRUE	FALSE	FALSE	FALSE		TRUE	FALSE	FALSE	FALSE
Care at home	4 nodes e.g. Crisis center	2 nodes e.g. Crisis center	Yes	No	No	Yes	Yes	foster care, nurturing, abuse, neglect, trauma	3		relationship, community	1	FALSE	TRUE	TRUE	FALSE		FALSE	TRUE	TRUE	FALSE
Caregivers' needs are unmet	2 nodes e.g. Mental illness in the family	1 nodes e.g. Household dysfunction	No	No	No	No	Yes		1		relationship	0	FALSE	TRUE	FALSE	FALSE		FALSE	TRUE	FALSE	FALSE
Child age	N/A	1 nodes e.g. Child risk factors	Yes	Yes	Yes	Yes	Yes		5		individual	0	TRUE	FALSE	FALSE	FALSE		TRUE	FALSE	FALSE	FALSE
Child development fund for future education	1 nodes e.g. Financial Stability	1 nodes e.g. Good education in early childhood	No	No	No	No	No		0		community, societal	1	FALSE	FALSE	TRUE	TRUE		FALSE	FALSE	FALSE	FALSE
Child escalation of conflicts	4 nodes e.g. Conflict situation	2 nodes e.g. Family stress	No	No	No	Yes	Yes		2		individual, relationship	1	TRUE	TRUE	FALSE	FALSE		TRUE	TRUE	FALSE	FALSE
Child getting help	11 nodes e.g. Access to services	6 nodes e.g. Ability to express one self	Yes	No	No	Yes	Yes		3		individual, community	1	TRUE	FALSE	TRUE	FALSE		TRUE	FALSE	TRUE	FALSE
Child risk factors	15 nodes e.g. Child age	2 nodes e.g. ACEs	Yes	Yes	Yes	Yes	Yes		5		individual	0	TRUE	FALSE	FALSE	FALSE		TRUE	FALSE	FALSE	FALSE
Child welfare intervention	N/A	4 nodes e.g. Being in foster care	Yes	Yes	No	Yes	Yes	foster care, intervention, welfare	4		community, societal	1	FALSE	FALSE	TRUE	TRUE		FALSE	FALSE	TRUE	TRUE
Chronic exposure to adversity	1 nodes e.g. ACEs	1 nodes e.g. Awareness of adversity	Yes	No	No	No	Yes	abuse, neglect, trauma, adversity	2		individual	0	TRUE	FALSE	FALSE	FALSE		TRUE	FALSE	FALSE	FALSE
Chronic exposure to unsafe messaging	N/A	1 nodes e.g. Feeling of insecurity	No	No	No	No	Yes		1		individual, community, societal	2	TRUE	FALSE	TRUE	TRUE		TRUE	FALSE	TRUE	TRUE
Chronic pain	3 nodes e.g. Mental health disorders	1 nodes e.g. Suicide ideation	No	Yes	No	No	Yes		2		individual	0	TRUE	FALSE	FALSE	FALSE		TRUE	FALSE	FALSE	FALSE
Chronicity	N/A	1 nodes e.g. Traumatic experience of the ACE	Yes	No	No	No	No		1		individual	0	TRUE	FALSE	FALSE	FALSE		TRUE	FALSE	FALSE	FALSE
Church stigmatization of LGBTQ or gender minority	1 nodes e.g. Sexual minority	1 nodes e.g. Identity is outside the socially accepted norm in the community	No	No	No	No	No		0		relationship, societal	1	FALSE	TRUE	FALSE	TRUE		FALSE	FALSE	FALSE	FALSE
Clarity of planning	2 nodes e.g. Previous suicide attempts	2 nodes e.g. Suicide attempt	Yes	Yes	Yes	Yes	No		4		individual	0	TRUE	FALSE	FALSE	FALSE		TRUE	FALSE	FALSE	FALSE
Cohesion of family	N/A	1 nodes e.g. Identity conflict	Yes	No	No	No	Yes		2		relationship	0	FALSE	TRUE	FALSE	FALSE		FALSE	TRUE	FALSE	FALSE
Community exposure to suicide	1 nodes e.g. Suicide fatality	N/A	No	No	No	No	No		0		community	0	FALSE	FALSE	TRUE	FALSE		FALSE	FALSE	FALSE	FALSE
Community promotion of mental health	N/A	1 nodes e.g. Health education	No	No	No	No	No		0		community	0	FALSE	FALSE	TRUE	FALSE		FALSE	FALSE	FALSE	FALSE
Community resources for help	1 nodes e.g. Rural	2 nodes e.g. Child getting help	No	No	No	No	No		0		community	0	FALSE	FALSE	TRUE	FALSE		FALSE	FALSE	FALSE	FALSE
Community support	N/A	1 nodes e.g. Connectedness	No	No	No	No	Yes		1		community	0	FALSE	FALSE	TRUE	FALSE		FALSE	FALSE	TRUE	FALSE
Co-morbidities	N/A	1 nodes e.g. Suicide ideation	Yes	No	Yes	Yes	Yes		4		individual	0	TRUE	FALSE	FALSE	FALSE		TRUE	FALSE	FALSE	FALSE
Competencies	N/A	3 nodes e.g. Equipped with psychological and interpersonal skills	No	No	No	No	Yes		1		individual	0	TRUE	FALSE	FALSE	FALSE		TRUE	FALSE	FALSE	FALSE
Conflict situation	N/A	1 nodes e.g. Child escalation of conflicts	No	No	No	No	Yes		1		individual, relationship	1	TRUE	TRUE	FALSE	FALSE		TRUE	TRUE	FALSE	FALSE
Connectedness	9 nodes e.g. Ability to connect	9 nodes e.g. Ability to safe life by treatment	No	No	No	No	Yes		1		individual, relationship, community	2	TRUE	TRUE	TRUE	FALSE		TRUE	TRUE	TRUE	FALSE
Contact with other individuals in the justice system	1 nodes e.g. Involvement with the justice system	1 nodes e.g. Child risk factors	Yes	No	No	Yes	Yes	juvenile delinquency, criminal activity, justice system	3		relationship	0	FALSE	TRUE	FALSE	FALSE		FALSE	TRUE	FALSE	FALSE
Coping skills/resiliency	11 nodes e.g. ACEs	10 nodes e.g. (Unhealthy) coping strategies	No	No	No	Yes	Yes		2		individual	0	TRUE	FALSE	FALSE	FALSE		TRUE	FALSE	FALSE	FALSE
Corporal punishment	6 nodes e.g. Cultural norms supportive of spanking	2 nodes e.g. Household Challenges	No	No	No	No	Yes		1		relationship	0	FALSE	TRUE	FALSE	FALSE		FALSE	TRUE	FALSE	FALSE
Cost of specialized childcare expenses and services	1 nodes e.g. Developmental disorders and delays	1 nodes e.g. Family financial stress	No	No	No	No	No		0		societal	0	FALSE	FALSE	FALSE	TRUE		FALSE	FALSE	FALSE	FALSE
Crisis center	2 nodes e.g. Care at home	1 nodes e.g. Care at home	No	No	No	No	No		0		community	0	FALSE	FALSE	TRUE	FALSE		FALSE	FALSE	FALSE	FALSE
Cultural norms supportive of spanking	N/A	1 nodes e.g. Corporal punishment	No	No	No	No	No		0		societal	0	FALSE	FALSE	FALSE	TRUE		FALSE	FALSE	FALSE	FALSE
Cultural norms that do not see ACEs as a problem	N/A	1 nodes e.g. ACEs	No	No	No	No	No		0		societal	0	FALSE	FALSE	FALSE	TRUE		FALSE	FALSE	FALSE	FALSE
Cultural/religious beliefs that see suicide as unacceptable	N/A	1 nodes e.g. Suicide ideation	No	No	No	No	No		0		societal	0	FALSE	FALSE	FALSE	TRUE		FALSE	FALSE	FALSE	FALSE
Culture of masculinity	N/A	1 nodes e.g. Help-seeking behaviors	Yes	No	No	No	No		1		societal	0	FALSE	FALSE	FALSE	TRUE		FALSE	FALSE	FALSE	TRUE
Culture of secrecy	1 nodes e.g. Policies preventing suicide attempt	2 nodes e.g. Externally sought medical help	No	No	No	No	No		0		societal	0	FALSE	FALSE	FALSE	TRUE		FALSE	FALSE	FALSE	FALSE
Cumulative trauma	6 nodes e.g. ACEs	4 nodes e.g. Coping skills/resiliency	Yes	No	No	No	Yes		2		societal	0	FALSE	FALSE	FALSE	TRUE		FALSE	FALSE	FALSE	TRUE
Death of a parent	N/A	3 nodes e.g. ACEs	Yes	Yes	No	No	Yes		3		relationship	0	FALSE	TRUE	FALSE	FALSE		FALSE	TRUE	FALSE	FALSE
Delayed plan	3 nodes e.g. Late childhood and adolescence	1 nodes e.g. Suicide attempt	No	No	No	No	No		0		individual	0	TRUE	FALSE	FALSE	FALSE		FALSE	FALSE	FALSE	FALSE
Delinquency	1 nodes e.g. ACEs	4 nodes e.g. Child risk factors	Yes	Yes	No	No	Yes		3		individual	0	TRUE	FALSE	FALSE	FALSE		TRUE	FALSE	FALSE	FALSE
Denial of problem	1 nodes e.g. Stigma of embarassment	1 nodes e.g. Parental involvement in care	Yes	No	No	Yes	No		2		individual	0	TRUE	FALSE	FALSE	FALSE		TRUE	FALSE	FALSE	FALSE
Detection via screening	N/A	1 nodes e.g. Undetected attempts by agents of change	No	No	No	Yes	No		1		individual	0	TRUE	FALSE	FALSE	FALSE		TRUE	FALSE	FALSE	FALSE
Devaluation of one's identity	3 nodes e.g. School tolerance of injustice and victimization	1 nodes e.g. Invalidation	No	No	No	No	No		0		individual, relationship, community	2	TRUE	TRUE	TRUE	FALSE		FALSE	FALSE	FALSE	FALSE
Development of social support	1 nodes e.g. Developmental transition	1 nodes e.g. Connectedness	No	No	No	No	Yes		1		relationship, community	1	FALSE	TRUE	TRUE	FALSE		FALSE	TRUE	TRUE	FALSE
Developmental disorders and delays	2 nodes e.g. Brain development problems	3 nodes e.g. Cost of specialized childcare expenses and services	Yes	Yes	No	No	Yes		3		individual	0	TRUE	FALSE	FALSE	FALSE		TRUE	FALSE	FALSE	FALSE
Developmental transition	N/A	3 nodes e.g. ACEs	No	No	No	No	Yes		1		individual	0	TRUE	FALSE	FALSE	FALSE		TRUE	FALSE	FALSE	FALSE
Difficult family situation	3 nodes e.g. Mental illness in the family	3 nodes e.g. Homelessness	Yes	Yes	No	No	Yes		3		relationship	0	FALSE	TRUE	FALSE	FALSE		FALSE	TRUE	FALSE	FALSE
Disabilities	2 nodes e.g. Mental disability	2 nodes e.g. Child risk factors	Yes	Yes	No	Yes	Yes		4		individual	0	TRUE	FALSE	FALSE	FALSE		TRUE	FALSE	FALSE	FALSE
Discriminatory hiring practices	1 nodes e.g. Structural racism	1 nodes e.g. Employment	No	No	No	No	No		0		community, societal	1	FALSE	FALSE	TRUE	TRUE		FALSE	FALSE	FALSE	FALSE
Disruptive behaviors	1 nodes e.g. Mental health disorders	2 nodes e.g. Child risk factors	Yes	Yes	Yes	Yes	Yes		5		individual	0	TRUE	FALSE	FALSE	FALSE		TRUE	FALSE	FALSE	FALSE
Disruptive events	3 nodes e.g. Re-entry of parent	1 nodes e.g. Stress	Yes	No	No	No	Yes	Incarceration, Death	2		relationship	0	FALSE	TRUE	FALSE	FALSE		FALSE	TRUE	FALSE	FALSE
Distance to access help	2 nodes e.g. Lack of transportation	1 nodes e.g. Child getting help	No	No	No	Yes	No	Far, travel for services, travel for healtcare access	1		community	0	FALSE	FALSE	TRUE	FALSE		FALSE	FALSE	TRUE	FALSE
Distress	2 nodes e.g. Family financial stress	1 nodes e.g. Mental health disorders	Yes	Yes	No	Yes	Yes		4		individual	0	TRUE	FALSE	FALSE	FALSE		TRUE	FALSE	FALSE	FALSE
Distrust of mental health	8 nodes e.g. African/American	3 nodes e.g. Access to care	No	No	No	Yes	No		1		individual, societal	1	TRUE	FALSE	FALSE	TRUE		TRUE	FALSE	FALSE	TRUE
Diversity of norms in the community	1 nodes e.g. Rural	2 nodes e.g. Identity is outside the socially accepted norm in the community	No	No	No	No	No		0		community, societal	1	FALSE	FALSE	TRUE	TRUE		FALSE	FALSE	FALSE	FALSE
Divorce	1 nodes e.g. Marital relationship stress	3 nodes e.g. Parental loss	Yes	No	No	No	Yes		2		relationship	0	FALSE	TRUE	FALSE	FALSE		FALSE	TRUE	FALSE	FALSE
Domestic violence	1 nodes e.g. Family financial stress	6 nodes e.g. ACEs	Yes	No	No	No	Yes	parent-parent abuse	2		relationship	0	FALSE	TRUE	FALSE	FALSE		FALSE	TRUE	FALSE	FALSE
Economic Policies for ACEs	N/A	4 nodes e.g. Family stress	Yes	No	No	Yes	No	welfare, food assistance, SSI, taxes, safety net programs	2		societal	0	FALSE	FALSE	FALSE	TRUE		FALSE	FALSE	FALSE	TRUE
Education to get jobs	1 nodes e.g. School funding	1 nodes e.g. Parental income from employment	No	No	No	No	No		0		community	0	FALSE	FALSE	TRUE	FALSE		FALSE	FALSE	FALSE	FALSE
Educational attainments	N/A	3 nodes e.g. ACEs	Yes	No	Yes	Yes	Yes	education, grades	4		individual, community	1	TRUE	FALSE	TRUE	FALSE		TRUE	FALSE	TRUE	FALSE
Emotional breakup and rejection	1 nodes e.g. Bullying	5 nodes e.g. Connectedness	No	No	No	No	Yes		1		relationship	0	FALSE	TRUE	FALSE	FALSE		FALSE	TRUE	FALSE	FALSE
Employment	2 nodes e.g. Discriminatory hiring practices	5 nodes e.g. Financial Stability	Yes	No	No	Yes	No		2		individual, community	1	TRUE	FALSE	TRUE	FALSE		TRUE	FALSE	TRUE	FALSE
Engaging in conflicts	3 nodes e.g. Coping skills/resiliency	2 nodes e.g. Harsh discipline	No	No	No	No	Yes		1		individual	0	TRUE	FALSE	FALSE	FALSE		TRUE	FALSE	FALSE	FALSE
Engaging in externalizing behaviors	2 nodes e.g. Cumulative trauma	1 nodes e.g. Getting labeled at school	No	No	No	No	Yes		1		individual	0	TRUE	FALSE	FALSE	FALSE		TRUE	FALSE	FALSE	FALSE
Epi-genetic & behavioral modeling effects on parents	1 nodes e.g. ACEs of parents	1 nodes e.g. Parental perpetration of ACE	No	No	No	No	No		0		relationship	0	FALSE	TRUE	FALSE	FALSE		FALSE	FALSE	FALSE	FALSE
Equipped with psychological and interpersonal skills	4 nodes e.g. Ability to connect	1 nodes e.g. Suicide ideation	No	No	No	No	Yes		1		individual	0	TRUE	FALSE	FALSE	FALSE		TRUE	FALSE	FALSE	FALSE
Eviction and relocation in bad neighborhood	2 nodes e.g. Housing stability	3 nodes e.g. ACEs	Yes	Yes	No	No	Yes	housing, neighborhood, environment	3		individual, community	1	TRUE	FALSE	TRUE	FALSE		TRUE	FALSE	TRUE	FALSE
Execution of suicide plan	2 nodes e.g. Availability of expected method	1 nodes e.g. Suicide attempt	Yes	Yes	No	Yes	Yes		4		individual	0	TRUE	FALSE	FALSE	FALSE		TRUE	FALSE	FALSE	FALSE
Experience in acting as a reaction to feelings	3 nodes e.g. (Unhealthy) coping strategies	1 nodes e.g. Suicide ideation	No	No	No	No	Yes		1		individual	0	TRUE	FALSE	FALSE	FALSE		TRUE	FALSE	FALSE	FALSE
Experienced negative treatment experience	1 nodes e.g. Removal from care services	1 nodes e.g. Distrust of mental health	No	No	No	No	No		0		individual	0	TRUE	FALSE	FALSE	FALSE		FALSE	FALSE	FALSE	FALSE
Experiences of failure	1 nodes e.g. School problems	1 nodes e.g. Engaging in conflicts	Yes	No	No	No	Yes		2		individual	0	TRUE	FALSE	FALSE	FALSE		TRUE	FALSE	FALSE	FALSE
Exposure to family stressors	2 nodes e.g. Family stress	1 nodes e.g. Stress	Yes	No	No	No	Yes		2		relationship	0	FALSE	TRUE	FALSE	FALSE		FALSE	TRUE	FALSE	FALSE
Exposure to poverty	N/A	1 nodes e.g. Neighbourhood risk factors	Yes	No	No	Yes	Yes		3		individual, community	1	TRUE	FALSE	TRUE	FALSE		TRUE	FALSE	TRUE	FALSE
Exposure to violence	11 nodes e.g. Buying drugs in places with exposure to violence	4 nodes e.g. ACEs	Yes	Yes	Yes	Yes	Yes		5		individual, community	1	TRUE	FALSE	TRUE	FALSE		TRUE	FALSE	TRUE	FALSE
Externally sought medical help	4 nodes e.g. Culture of secrecy	1 nodes e.g. Visit of ER	No	No	No	Yes	Yes		2		individual	0	TRUE	FALSE	FALSE	FALSE		TRUE	FALSE	FALSE	FALSE
Faith	1 nodes e.g. Religious Resentment	1 nodes e.g. Suicide ideation	Yes	No	No	Yes	Yes		3		individual	0	TRUE	FALSE	FALSE	FALSE		TRUE	FALSE	FALSE	FALSE
Family financial stress	11 nodes e.g. Ability to work	13 nodes e.g. Access to services	Yes	No	No	Yes	Yes		3		relationship, community	1	FALSE	TRUE	TRUE	FALSE		FALSE	TRUE	TRUE	FALSE
Family history of secrecy	N/A	1 nodes e.g. Internalized parental shame	No	No	No	No	No		0		relationship	0	FALSE	TRUE	FALSE	FALSE		FALSE	FALSE	FALSE	FALSE
Family history of suicides	N/A	7 nodes e.g. Exposure to violence	Yes	Yes	No	No	Yes		3		relationship	0	FALSE	TRUE	FALSE	FALSE		FALSE	TRUE	FALSE	FALSE
Family risk factors	7 nodes e.g. Domestic violence	3 nodes e.g. ACEs	Yes	Yes	No	No	Yes		3		relationship	0	FALSE	TRUE	FALSE	FALSE		FALSE	TRUE	FALSE	FALSE
Family stress	5 nodes e.g. Background stress	2 nodes e.g. Exposure to family stressors	Yes	Yes	No	No	Yes		3		relationship	0	FALSE	TRUE	FALSE	FALSE		FALSE	TRUE	FALSE	FALSE
Fearful of telling about the ACE	N/A	1 nodes e.g. Traumatic experience of the ACE	No	No	No	No	No		0		individual	0	TRUE	FALSE	FALSE	FALSE		FALSE	FALSE	FALSE	FALSE
Feeling a sense of purpose	N/A	1 nodes e.g. Protective environment	No	No	No	No	Yes	purpose, goals, responsibility, happy	1		individual	0	TRUE	FALSE	FALSE	FALSE		TRUE	FALSE	FALSE	FALSE
Feeling capable to carry on suicide	N/A	1 nodes e.g. Suicide ideation	No	Yes	No	No	No		1		individual	0	TRUE	FALSE	FALSE	FALSE		TRUE	FALSE	FALSE	FALSE
Feeling energetic and hopeful	4 nodes e.g. Child welfare intervention	1 nodes e.g. Therapy success	No	No	No	No	Yes		1		individual	0	TRUE	FALSE	FALSE	FALSE		TRUE	FALSE	FALSE	FALSE
Feeling in pain and trapped	2 nodes e.g. Mental health disorders	1 nodes e.g. Hopelessness	No	No	No	No	Yes		1		individual	0	TRUE	FALSE	FALSE	FALSE		TRUE	FALSE	FALSE	FALSE
Feeling of insecurity	2 nodes e.g. Chronic exposure to unsafe messaging	1 nodes e.g. ACEs	No	No	No	No	Yes		1		individual	0	TRUE	FALSE	FALSE	FALSE		TRUE	FALSE	FALSE	FALSE
Feeling that your group is not valued	2 nodes e.g. (Non Caucasian) Ethnicity	1 nodes e.g. Burdensomness	Yes	No	No	No	Yes	Respect	2		community	0	FALSE	FALSE	TRUE	FALSE		FALSE	FALSE	TRUE	FALSE
Feelings of self-worth	2 nodes e.g. Internalized response to trauma	2 nodes e.g. Equipped with psychological and interpersonal skills	Yes	No	Yes	No	Yes		3		individual	0	TRUE	FALSE	FALSE	FALSE		TRUE	FALSE	FALSE	FALSE
Female	N/A	4 nodes e.g. Mental health disorders	Yes	Yes	Yes	Yes	Yes		5		individual	0	TRUE	FALSE	FALSE	FALSE		TRUE	FALSE	FALSE	FALSE
Fighting in the house	N/A	1 nodes e.g. Family risk factors	Yes	No	No	Yes	Yes		3		relationship	0	FALSE	TRUE	FALSE	FALSE		FALSE	TRUE	FALSE	FALSE
Financial Stability	3 nodes e.g. Access to social services	5 nodes e.g. Child development fund for future education	Yes	No	No	Yes	Yes		3		community	0	FALSE	FALSE	TRUE	FALSE		FALSE	FALSE	TRUE	FALSE
Frustrated stress response in parents	1 nodes e.g. Impulsivity	1 nodes e.g. ACEs	No	No	No	No	Yes		1		relationship	0	FALSE	TRUE	FALSE	FALSE		FALSE	TRUE	FALSE	FALSE
Gender: Male	N/A	1 nodes e.g. Suicide fatality	Yes	Yes	Yes	Yes	Yes		5		individual	0	TRUE	FALSE	FALSE	FALSE		TRUE	FALSE	FALSE	FALSE
Gender-based violence	N/A	1 nodes e.g. Exposure to violence	No	No	No	No	No		0		relationship	0	FALSE	TRUE	FALSE	FALSE		FALSE	FALSE	FALSE	FALSE
Genetic & environmental factor	N/A	1 nodes e.g. Coping skills/resiliency	No	No	No	No	Yes		1		individual, community	1	TRUE	FALSE	TRUE	FALSE		TRUE	FALSE	TRUE	FALSE
Getting labeled at school	1 nodes e.g. Engaging in externalizing behaviors	1 nodes e.g. Engaging in externalizing behaviors	No	No	No	No	Yes		1		community, relationship	1	FALSE	TRUE	TRUE	FALSE		FALSE	TRUE	TRUE	FALSE
Good education in early childhood	4 nodes e.g. ACEs	3 nodes e.g. Ability to connect	No	No	No	Yes	Yes		2		community, individual	1	TRUE	FALSE	TRUE	FALSE		TRUE	FALSE	TRUE	FALSE
Harsh discipline	1 nodes e.g. Engaging in conflicts	1 nodes e.g. ACEs	Yes	No	No	No	Yes	parental discipline, slap, kick, beat, hit	2		relationship	0	FALSE	TRUE	FALSE	FALSE		FALSE	TRUE	FALSE	FALSE
Health education	3 nodes e.g. Community promotion of mental health	4 nodes e.g. Access to services	No	No	No	Yes	Yes	health education, education	2		community	0	FALSE	FALSE	TRUE	FALSE		FALSE	FALSE	TRUE	FALSE
Health insurance	N/A	3 nodes e.g. Access to mental health care	Yes	No	No	Yes	Yes		3		community, societal	1	FALSE	FALSE	TRUE	TRUE		FALSE	FALSE	TRUE	TRUE
Healthy mentoring	N/A	1 nodes e.g. ACEs	No	No	No	Yes	Yes		2		relationship	0	FALSE	TRUE	FALSE	FALSE		FALSE	TRUE	FALSE	FALSE
Hearing from child within therapy	1 nodes e.g. Therapy success	1 nodes e.g. Parental involvement in care	No	No	No	No	No		0		relationship	0	FALSE	TRUE	FALSE	FALSE		FALSE	FALSE	FALSE	FALSE
Help-seeking behaviors	7 nodes e.g. Culture of masculinity	2 nodes e.g. Access to mental health care	No	No	No	Yes	Yes		2		community, societal	1	FALSE	FALSE	TRUE	TRUE		FALSE	FALSE	TRUE	TRUE
Historical trauma	1 nodes e.g. Tribal community	3 nodes e.g. Biological embedding of trauma in the family	Yes	Yes	No	No	Yes		3		relationship, individual	1	TRUE	TRUE	FALSE	FALSE		TRUE	TRUE	FALSE	FALSE
History of ACEs	N/A	2 nodes e.g. Re-attempt	Yes	No	No	No	Yes		2		individual	0	TRUE	FALSE	FALSE	FALSE		TRUE	FALSE	FALSE	FALSE
History of child maltreatment	N/A	1 nodes e.g. Suicide ideation	Yes	Yes	No	No	Yes		3		individual	0	TRUE	FALSE	FALSE	FALSE		TRUE	FALSE	FALSE	FALSE
Homelessness	5 nodes e.g. Connectedness	3 nodes e.g. ACEs	Yes	Yes	No	No	Yes		3		individual, community	1	TRUE	FALSE	TRUE	FALSE		TRUE	FALSE	TRUE	FALSE
Hopelessness	7 nodes e.g. Advantaged group	4 nodes e.g. Feeling energetic and hopeful	No	No	Yes	Yes	Yes		3		individual	0	TRUE	FALSE	FALSE	FALSE		TRUE	FALSE	FALSE	FALSE
Hospitalization from abuse	1 nodes e.g. ACEs	1 nodes e.g. Cumulative trauma	No	No	No	No	Yes		1		relationship, individual	1	TRUE	TRUE	FALSE	FALSE		TRUE	TRUE	FALSE	FALSE
Hospitalized	3 nodes e.g. Being in foster care	2 nodes e.g. ACEs	Yes	Yes	No	Yes	Yes		4		relationship, individual	1	TRUE	TRUE	FALSE	FALSE		TRUE	TRUE	FALSE	FALSE
Household Challenges	9 nodes e.g. ACEs of parents	2 nodes e.g. ACEs	Yes	No	No	Yes	Yes		3		relationship	0	FALSE	TRUE	FALSE	FALSE		FALSE	TRUE	FALSE	FALSE
Household dysfunction	6 nodes e.g. Caregivers' needs are unmet	1 nodes e.g. ACEs	Yes	No	No	No	Yes		2		relationship	0	FALSE	TRUE	FALSE	FALSE		FALSE	TRUE	FALSE	FALSE
Household Income	N/A	6 nodes e.g. ACEs	Yes	No	No	Yes	Yes		3		relationship	0	FALSE	TRUE	FALSE	FALSE		FALSE	TRUE	FALSE	FALSE
Housing stability	4 nodes e.g. Access to services	6 nodes e.g. Eviction and relocation in bad neighborhood	Yes	Yes	No	No	Yes	homeless, eviction	3		relationship	0	FALSE	TRUE	FALSE	FALSE		FALSE	TRUE	FALSE	FALSE
Identity conflict	5 nodes e.g. Ability to express one self	4 nodes e.g. Distress	No	No	Yes	Yes	Yes		3		identity	0	FALSE	FALSE	FALSE	FALSE		FALSE	FALSE	FALSE	FALSE
Identity is outside the socially accepted norm in the community	6 nodes e.g. Church stigmatization of LGBTQ or gender minority	3 nodes e.g. Acceptance of one's identity	No	No	No	No	Yes		1		community	0	FALSE	FALSE	TRUE	FALSE		FALSE	FALSE	TRUE	FALSE
Imitating a suicidal behavior	1 nodes e.g. Policies on responsible suicide awareness	1 nodes e.g. Suicide fatality	No	No	No	No	Yes		1		individual	0	TRUE	FALSE	FALSE	FALSE		TRUE	FALSE	FALSE	FALSE
Impulsivity	4 nodes e.g. ACEs	7 nodes e.g. Child escalation of conflicts	No	No	No	No	Yes	Spontaneous, hasty	1		individual	0	TRUE	FALSE	FALSE	FALSE		TRUE	FALSE	FALSE	FALSE
Income inequality	N/A	1 nodes e.g. Societal risk factors	No	No	No	No	No		0		relationship, societal	1	FALSE	TRUE	FALSE	TRUE		FALSE	FALSE	FALSE	FALSE
Income/person supported in the household	2 nodes e.g. Household Income	1 nodes e.g. Parental risk factors	Yes	No	No	Yes	Yes		3		relationship	0	FALSE	TRUE	FALSE	FALSE		FALSE	TRUE	FALSE	FALSE
Increased willingness to apply pain to one self	1 nodes e.g. Self-harm	1 nodes e.g. Capacity for suicide	No	No	No	No	Yes		1		individual	0	TRUE	FALSE	FALSE	FALSE		TRUE	FALSE	FALSE	FALSE
Informing friends of intention	2 nodes e.g. Suicide ideation	1 nodes e.g. Undetected attempts by agents of change	No	Yes	No	No	No		1		relationship	0	FALSE	TRUE	FALSE	FALSE		FALSE	TRUE	FALSE	FALSE
Informing others of suicidal thoughts	1 nodes e.g. Suicide ideation	3 nodes e.g. Parents change practices at home	No	Yes	No	No	No	suicide thought, suicide ideation	1		relationship	0	FALSE	TRUE	FALSE	FALSE		FALSE	TRUE	FALSE	FALSE
In-patient treatment	2 nodes e.g. Bring to E.R.	4 nodes e.g. Access to mental health care	No	No	No	Yes	Yes		2		individual	0	TRUE	FALSE	FALSE	FALSE		TRUE	FALSE	FALSE	FALSE
Institutional & cultural disparity and inequity	N/A	2 nodes e.g. Access to care	No	No	No	No	No		0		community	0	FALSE	FALSE	TRUE	FALSE		FALSE	FALSE	FALSE	FALSE
Insufficient understanding of the finality of suicide	1 nodes e.g. Not fully developed cognitive abilities	1 nodes e.g. Suicide ideation	No	No	No	No	No		0		individual	0	TRUE	FALSE	FALSE	FALSE		FALSE	FALSE	FALSE	FALSE
Internalized parental shame	4 nodes e.g. ACEs of parents	2 nodes e.g. Help-seeking behaviors	No	No	No	No	No		0		relationship	0	FALSE	TRUE	FALSE	FALSE		FALSE	FALSE	FALSE	FALSE
Internalized response to trauma	2 nodes e.g. ACEs	2 nodes e.g. Cumulative trauma	No	No	No	No	No		0		individual	0	TRUE	FALSE	FALSE	FALSE		FALSE	FALSE	FALSE	FALSE
Interpersonal problems	N/A	1 nodes e.g. ACEs	Yes	Yes	Yes	Yes	Yes		5		individual	0	TRUE	FALSE	FALSE	FALSE		TRUE	FALSE	FALSE	FALSE
Interpersonal stressors	2 nodes e.g. Domestic violence	2 nodes e.g. Psychological pain	Yes	Yes	Yes	Yes	Yes		5		individual	0	TRUE	FALSE	FALSE	FALSE		TRUE	FALSE	FALSE	FALSE
Introduction of new lethal means	N/A	1 nodes e.g. Access to lethal means	Yes	Yes	No	Yes	No		3		societal	0	FALSE	FALSE	FALSE	TRUE		FALSE	FALSE	FALSE	TRUE
Invalidating family environment	4 nodes e.g. African/American	1 nodes e.g. Suicide ideation	Yes	Yes	No	Yes	Yes		4		relationship	0	FALSE	TRUE	FALSE	FALSE		FALSE	TRUE	FALSE	FALSE
Invalidation	4 nodes e.g. ACEs	2 nodes e.g. Psychological pain	Yes	Yes	No	Yes	Yes		4		community, relationship	1	FALSE	TRUE	TRUE	FALSE		FALSE	TRUE	TRUE	FALSE
Involvement in violence	2 nodes e.g. Low socio-economic status of the neighbourhood	N/A	Yes	Yes	Yes	Yes	Yes		5		individual, community	1	TRUE	FALSE	TRUE	FALSE		TRUE	FALSE	TRUE	FALSE
Involvement with the justice system	5 nodes e.g. ACEs	3 nodes e.g. ACEs	Yes	Yes	No	Yes	Yes	Juvenile delinquency, jail, prison	4		individual	0	TRUE	FALSE	FALSE	FALSE		TRUE	FALSE	FALSE	FALSE
Isolation	3 nodes e.g. Lack of support	5 nodes e.g. Ability to safe life by treatment	Yes	No	No	Yes	Yes		3		relationship	0	FALSE	TRUE	FALSE	FALSE		FALSE	TRUE	FALSE	FALSE
Knowing a peer who got help	N/A	1 nodes e.g. Hopelessness	No	No	No	No	No		0		relationship	0	FALSE	TRUE	FALSE	FALSE		FALSE	FALSE	FALSE	FALSE
Lack of approval for one's identity	2 nodes e.g. Identity is outside the socially accepted norm in the community	1 nodes e.g. Identity conflict	No	No	No	No	Yes		1		relationship, community	1	FALSE	TRUE	TRUE	FALSE		FALSE	TRUE	TRUE	FALSE
Lack of education in the family and community	N/A	1 nodes e.g. Identity is outside the socially accepted norm in the community	Yes	No	No	No	Yes		2		relationship, community	1	FALSE	TRUE	TRUE	FALSE		FALSE	TRUE	TRUE	FALSE
Lack of facilities or clinicians with skillset	2 nodes e.g. Policies promoting access to healthcare service and delivery	1 nodes e.g. Physical access to care	No	No	No	Yes	No		1		community	0	FALSE	FALSE	TRUE	FALSE		FALSE	FALSE	TRUE	FALSE
Lack of insight or self-appraising of thoughts	1 nodes e.g. Suicide ideation	1 nodes e.g. Bring to E.R.	No	No	No	No	Yes	self appraisal, evaluation, ideation	1		individual	0	TRUE	FALSE	FALSE	FALSE		TRUE	FALSE	FALSE	FALSE
Lack of parental coping mechanisms	1 nodes e.g. Policies promoting parental health education	4 nodes e.g. Parental escalation of conflicts	No	No	No	No	Yes	parental coping, education, conflict resolution	1		relationship	0	FALSE	TRUE	FALSE	FALSE		FALSE	TRUE	FALSE	FALSE
Lack of perceived behavior change	1 nodes e.g. Child getting help	1 nodes e.g. Parental involvement in care	No	No	No	No	No	behavior, health behavior, behavior change	0		individual, relationship	1	TRUE	TRUE	FALSE	FALSE		FALSE	FALSE	FALSE	FALSE
Lack of support	2 nodes e.g. Poor parent/child relationship	5 nodes e.g. Child getting help	Yes	Yes	No	Yes	Yes	family support, family relationship problems	4		relationship	0	FALSE	TRUE	FALSE	FALSE		FALSE	TRUE	FALSE	FALSE
Lack of transportation	1 nodes e.g. Family financial stress	3 nodes e.g. Access to services	Yes	No	No	Yes	Yes	transportation, personal vehicle, public transportation	3		relationship	0	FALSE	TRUE	FALSE	FALSE		FALSE	TRUE	FALSE	FALSE
Late childhood and adolescence	N/A	5 nodes e.g. Delayed plan	Yes	Yes	Yes	No	Yes	age	4		individual	0	TRUE	FALSE	FALSE	FALSE		TRUE	FALSE	FALSE	FALSE
Lethality of method	5 nodes e.g. Access to lethal means	2 nodes e.g. Ability to safe life by treatment	No	Yes	No	No	No	weapon, method	1		societal	0	FALSE	FALSE	FALSE	TRUE		FALSE	FALSE	FALSE	TRUE
Level of intent to die	1 nodes e.g. Suicide ideation	1 nodes e.g. Lethality of method	No	Yes	Yes	No	Yes	suicide intent, suicide plan, disclosed plan, disclosed intent	3		individual	0	TRUE	FALSE	FALSE	FALSE		TRUE	FALSE	FALSE	FALSE
Living in impoverished environment	1 nodes e.g. Structural racism	6 nodes e.g. Access to services	Yes	No	No	Yes	Yes	poverty, neighborhood disadvantage	3		relationship, community	1	FALSE	TRUE	TRUE	FALSE		FALSE	TRUE	TRUE	FALSE
Local job opportunities	4 nodes e.g. Family financial stress	3 nodes e.g. Low household income	Yes	No	No	No	No	job, employment	1		community	0	FALSE	FALSE	TRUE	FALSE		FALSE	FALSE	TRUE	FALSE
Loneliness	N/A	2 nodes e.g. Suicide attempt	Yes	No	No	No	Yes	lonely, isolated, lonliness	2		relationship	0	FALSE	TRUE	FALSE	FALSE		FALSE	TRUE	FALSE	FALSE
Long stay	3 nodes e.g. In-patient treatment	2 nodes e.g. Long stay	No	No	No	Yes	No	in-patient treament, hospital, institution	1		individual	0	TRUE	FALSE	FALSE	FALSE		TRUE	FALSE	FALSE	FALSE
Looking for (new) means	2 nodes e.g. Removal of lethal means	1 nodes e.g. Access to lethal means	No	No	No	No	No		0		individual	0	TRUE	FALSE	FALSE	FALSE		FALSE	FALSE	FALSE	FALSE
Low household income	3 nodes e.g. Local job opportunities	3 nodes e.g. Family financial stress	Yes	No	No	Yes	Yes	income, household finances	3		relationship	0	FALSE	TRUE	FALSE	FALSE		FALSE	TRUE	FALSE	FALSE
Low quality of housing	4 nodes e.g. Financial Stability	1 nodes e.g. ACEs	Yes	No	No	No	Yes	housing, disadvantage,	2		relationship	0	FALSE	TRUE	FALSE	FALSE		FALSE	TRUE	FALSE	FALSE
Low socio-economic status of the neighbourhood	2 nodes e.g. Poverty	8 nodes e.g. Access to healthcare	Yes	No	No	No	Yes	poverty, neighborhood disadvantage	2		relationship, community	1	FALSE	TRUE	TRUE	FALSE		FALSE	TRUE	TRUE	FALSE
Many children in the home	N/A	3 nodes e.g. Household Challenges	Yes	No	No	No	Yes	household size, siblings	2		relationship	0	FALSE	TRUE	FALSE	FALSE		FALSE	TRUE	FALSE	FALSE
Marital relationship stress	1 nodes e.g. Developmental disorders and delays	1 nodes e.g. Divorce	Yes	Yes	No	No	Yes	relationship problems	3		relationship	0	FALSE	TRUE	FALSE	FALSE		FALSE	TRUE	FALSE	FALSE
Maternal age at childbirth	1 nodes e.g. Structural adversity	3 nodes e.g. ACEs	Yes	No	No	No	Yes		2		relationship	0	FALSE	TRUE	FALSE	FALSE		FALSE	TRUE	FALSE	FALSE
Maternal substance use during childhood and adolescence	1 nodes e.g. Maternal substance use during pregnancy	1 nodes e.g. Parent’s substance use	Yes	Yes	No	No	Yes		3		relationship	0	FALSE	TRUE	FALSE	FALSE		FALSE	TRUE	FALSE	FALSE
Maternal substance use during pregnancy	N/A	4 nodes e.g. ACEs	No	No	No	No	Yes		1		relationship	0	FALSE	TRUE	FALSE	FALSE		FALSE	TRUE	FALSE	FALSE
Mental disability	N/A	1 nodes e.g. Disabilities	Yes	Yes	No	Yes	Yes	mental illness, mental disability, mental health, diagnosis,	4		individual	0	TRUE	FALSE	FALSE	FALSE		TRUE	FALSE	FALSE	FALSE
Mental health disorders	17 nodes e.g. ACEs	23 nodes e.g. Ability to connect	Yes	Yes	No	Yes	Yes	mental illness, mental disability, mental health, diagnosis	4		individual	0	TRUE	FALSE	FALSE	FALSE		TRUE	FALSE	FALSE	FALSE
Mental health treatment	8 nodes e.g. Access to care	3 nodes e.g. ACEs	Yes	Yes	No	Yes	Yes	mental health treatment, therapy, psychological treatment	4		individual	0	TRUE	FALSE	FALSE	FALSE		TRUE	FALSE	FALSE	FALSE
Mental illness in the family	N/A	13 nodes e.g. ACEs	No	No	No	Yes	Yes		2		relationship	0	FALSE	TRUE	FALSE	FALSE		FALSE	TRUE	FALSE	FALSE
Multi-generational despair	1 nodes e.g. Rural	1 nodes e.g. Acceptance of one's identity	No	No	No	No	No		0		individual, relationship, community	2	TRUE	TRUE	TRUE	FALSE		FALSE	FALSE	FALSE	FALSE
Negative cultural forces	3 nodes e.g. Delinquency	1 nodes e.g. Situational / interpersonal interactions	No	No	No	No	Yes		1		community, relationship	1	FALSE	TRUE	TRUE	FALSE		FALSE	TRUE	TRUE	FALSE
Negative peers	N/A	3 nodes e.g. Peers' coping through substance use	Yes	No	No	Yes	Yes	peers, peer influence	3		relationship, community	1	FALSE	TRUE	TRUE	FALSE		FALSE	TRUE	TRUE	FALSE
Neighbourhood risk factors	10 nodes e.g. Access to healthcare	5 nodes e.g. ACEs	Yes	No	No	No	Yes		2		community	0	FALSE	FALSE	TRUE	FALSE		FALSE	FALSE	TRUE	FALSE
Neighbourhood violence	4 nodes e.g. Living in impoverished environment	6 nodes e.g. ACEs	Yes	No	No	No	Yes	neighborhood violence, community violence	2		community	0	FALSE	FALSE	TRUE	FALSE		FALSE	FALSE	TRUE	FALSE
Neurological disorders	1 nodes e.g. Maternal substance use during pregnancy	2 nodes e.g. Chronic pain	No	Yes	No	No	Yes	developmental disability, neurological disorder	2		individual	0	TRUE	FALSE	FALSE	FALSE		TRUE	FALSE	FALSE	FALSE
Non-lethal	1 nodes e.g. Suicide attempt	2 nodes e.g. Bring to E.R.	No	Yes	Yes	No	No	weapon, method, injurious suicide attempt	2		societal	0	FALSE	FALSE	FALSE	TRUE		FALSE	FALSE	FALSE	TRUE
Normalization of violence	1 nodes e.g. Exposure to violence	1 nodes e.g. Suicide fatality	No	No	No	No	No		0		community, societal	1	FALSE	FALSE	TRUE	TRUE		FALSE	FALSE	FALSE	FALSE
Not fully developed cognitive abilities	N/A	2 nodes e.g. Insufficient understanding of the finality of suicide	No	Yes	Yes	No	Yes	developmental disability, neurological disorder	3		individual	0	TRUE	FALSE	FALSE	FALSE		TRUE	FALSE	FALSE	FALSE
Number of adults in the home	N/A	3 nodes e.g. ACEs	No	No	No	Yes	Yes		2		relationship	0	FALSE	TRUE	FALSE	FALSE		FALSE	TRUE	FALSE	FALSE
Nurturing environment	1 nodes e.g. Poor parenting skills	4 nodes e.g. ACEs	Yes	No	No	Yes	Yes	nurturing, safe environment	3		relationship, community	1	FALSE	TRUE	TRUE	FALSE		FALSE	TRUE	TRUE	FALSE
Others knew and didn't intervene	N/A	1 nodes e.g. Traumatic experience of the ACE	No	No	No	No	No		0		relationship, community	1	FALSE	TRUE	TRUE	FALSE		FALSE	FALSE	FALSE	FALSE
Parent engage in illegal activities	1 nodes e.g. Low household income	1 nodes e.g. Arrest of parent	Yes	No	No	No	Yes		2		relationship	0	FALSE	TRUE	FALSE	FALSE		FALSE	TRUE	FALSE	FALSE
Parent’s incarceration	3 nodes e.g. African/American	9 nodes e.g. ACEs	Yes	No	No	No	Yes		2		relationship	0	FALSE	TRUE	FALSE	FALSE		FALSE	TRUE	FALSE	FALSE
Parent’s substance use	5 nodes e.g. Family financial stress	14 nodes e.g. ACEs	Yes	No	No	No	Yes		2		relationship	0	FALSE	TRUE	FALSE	FALSE		FALSE	TRUE	FALSE	FALSE
Parental burden	4 nodes e.g. Disabilities	1 nodes e.g. Parental stress	No	No	No	No	Yes		1		relationship	0	FALSE	TRUE	FALSE	FALSE		FALSE	TRUE	FALSE	FALSE
Parental conflict	2 nodes e.g. (Unhealthy) coping strategies	3 nodes e.g. Child escalation of conflicts	Yes	Yes	No	Yes	Yes		4		relationship	0	FALSE	TRUE	FALSE	FALSE		FALSE	TRUE	FALSE	FALSE
Parental escalation of conflicts	2 nodes e.g. Child escalation of conflicts	2 nodes e.g. Child escalation of conflicts	No	No	No	No	Yes		1		relationship	0	FALSE	TRUE	FALSE	FALSE		FALSE	TRUE	FALSE	FALSE
Parental frustration	3 nodes e.g. Family stress	3 nodes e.g. ACEs	No	No	No	No	Yes		1		relationship	0	FALSE	TRUE	FALSE	FALSE		FALSE	TRUE	FALSE	FALSE
Parental income from employment	5 nodes e.g. Education to get jobs	1 nodes e.g. Low household income	Yes	No	No	No	Yes		2		relationship	0	FALSE	TRUE	FALSE	FALSE		FALSE	TRUE	FALSE	FALSE
Parental involvement	1 nodes e.g. Parent’s substance use	3 nodes e.g. Externally sought medical help	Yes	No	No	Yes	Yes		3		relationship	0	FALSE	TRUE	FALSE	FALSE		FALSE	TRUE	FALSE	FALSE
Parental involvement in care	8 nodes e.g. Denial of problem	3 nodes e.g. Care at home		No	No	No	No		0		relationship	0	FALSE	TRUE	FALSE	FALSE		FALSE	FALSE	FALSE	FALSE
Parental lack of education on therapy	3 nodes e.g. African/American	2 nodes e.g. Child getting help	No	No	No	No	No	parental education, education	0		relationship, community	1	FALSE	TRUE	TRUE	FALSE		FALSE	FALSE	FALSE	FALSE
Parental loss	4 nodes e.g. Death of a parent	3 nodes e.g. ACEs	Yes	Yes	No	No	Yes	parental loss, parental death	3		relationship	0	FALSE	TRUE	FALSE	FALSE		FALSE	TRUE	FALSE	FALSE
Parental perpetration of ACE	2 nodes e.g. Epi-genetic & behavioral modeling effects on parents	1 nodes e.g. ACEs	Yes	Yes	No	No	No		2		relationship	0	FALSE	TRUE	FALSE	FALSE		FALSE	TRUE	FALSE	FALSE
Parental risk factors	12 nodes e.g. ACEs of parents	2 nodes e.g. ACEs	Yes	No	No	No	Yes		2		relationship	0	FALSE	TRUE	FALSE	FALSE		FALSE	TRUE	FALSE	FALSE
Parental stress	11 nodes e.g. Developmental disorders and delays	3 nodes e.g. ACEs	Yes	No	No	No	Yes		2		relationship	0	FALSE	TRUE	FALSE	FALSE		FALSE	TRUE	FALSE	FALSE
Parents change practices at home	4 nodes e.g. Informing others of suicidal thoughts	2 nodes e.g. Access to lethal means	No	No	No	No	Yes		1		relationship	0	FALSE	TRUE	FALSE	FALSE		FALSE	TRUE	FALSE	FALSE
Parents' coping via substance use	2 nodes e.g. Lack of parental coping mechanisms	2 nodes e.g. (Unhealthy) coping strategies	No	No	No	No	Yes		1		relationship	0	FALSE	TRUE	FALSE	FALSE		FALSE	TRUE	FALSE	FALSE
Parents' defensiveness	1 nodes e.g. Internalized parental shame	1 nodes e.g. Parental involvement in care	No	No	No	No	No		0		relationship	0	FALSE	TRUE	FALSE	FALSE		FALSE	FALSE	FALSE	FALSE
Parents experienced corporal punishments as kids	N/A	1 nodes e.g. Corporal punishment	No	No	No	No	No		0		relationship	0	FALSE	TRUE	FALSE	FALSE		FALSE	FALSE	FALSE	FALSE
Past history of segregation in medical facilities	N/A	1 nodes e.g. Barriers to accessing mental health treatment for the individual	No	No	No	No	No		0		community, societal	1	FALSE	FALSE	TRUE	TRUE		FALSE	FALSE	FALSE	FALSE
Peer victimization	N/A	1 nodes e.g. ACEs	No	Yes	Yes	No	Yes	Peer victimization, bullying	3		individual	0	TRUE	FALSE	FALSE	FALSE		TRUE	FALSE	FALSE	FALSE
Peers' coping through substance use	1 nodes e.g. Negative peers	1 nodes e.g. (Unhealthy) coping strategies	No	No	No	Yes	Yes		2		relationship	0	FALSE	TRUE	FALSE	FALSE		FALSE	TRUE	FALSE	FALSE
Peers with risky behaviors	N/A	1 nodes e.g. Suicide attempt	No	No	No	Yes	Yes	peer influence	2		relationship	0	FALSE	TRUE	FALSE	FALSE		FALSE	TRUE	FALSE	FALSE
Peers you can talk to	2 nodes e.g. Negative peers	2 nodes e.g. Invalidation	Yes	No	No	Yes	Yes	peers, peer influence, friends	3		relationship	0	FALSE	TRUE	FALSE	FALSE		FALSE	TRUE	FALSE	FALSE
Perceived ACE severity	2 nodes e.g. Awareness of adversity	2 nodes e.g. ACEs	No	No	No	No	No		0		individual	0	TRUE	FALSE	FALSE	FALSE		FALSE	FALSE	FALSE	FALSE
Personal belief that one's identity is a choice	N/A	1 nodes e.g. Acceptance of one's identity	No	No	No	No	No		0		individual	0	TRUE	FALSE	FALSE	FALSE		FALSE	FALSE	FALSE	FALSE
Personal belief that people are born this way	N/A	1 nodes e.g. Acceptance of one's identity	No	No	No	No	No		0		individual	0	TRUE	FALSE	FALSE	FALSE		FALSE	FALSE	FALSE	FALSE
Physical access to care	4 nodes e.g. Lack of facilities or clinicians with skillset	1 nodes e.g. Access to care	Yes	No	No	Yes	Yes		3		community	0	FALSE	FALSE	TRUE	FALSE		FALSE	FALSE	TRUE	FALSE
Physical disability	N/A	4 nodes e.g. Ability to connect	Yes	Yes	Yes	No	Yes	physical disability	4		individual	0	TRUE	FALSE	FALSE	FALSE		TRUE	FALSE	FALSE	FALSE
Physical traces of the ACE	N/A	1 nodes e.g. Traumatic experience of the ACE	No	No	No	No	No	Injury/Injured	0		relationship	0	FALSE	TRUE	FALSE	FALSE		FALSE	FALSE	FALSE	FALSE
Police presence	1 nodes e.g. Neighbourhood risk factors	1 nodes e.g. Involvement with the justice system	Yes	Yes	No	No	Yes	police, law enforcement	3		community	0	FALSE	FALSE	TRUE	FALSE		FALSE	FALSE	TRUE	FALSE
Policies increasing connectedness	N/A	1 nodes e.g. Connectedness	No	No	No	No	No		0		societal	0	FALSE	FALSE	FALSE	TRUE		FALSE	FALSE	FALSE	FALSE
Policies on responsible suicide awareness	N/A	4 nodes e.g. Imitating a suicidal behavior	No	No	No	No	No		0		societal	0	FALSE	FALSE	FALSE	TRUE		FALSE	FALSE	FALSE	FALSE
Policies preventing suicide attempt	N/A	3 nodes e.g. Culture of secrecy	No	No	No	No	No		0		societal	0	FALSE	FALSE	FALSE	TRUE		FALSE	FALSE	FALSE	FALSE
Policies preventing suicide completion	N/A	2 nodes e.g. Access to lethal means	No	No	No	No	No		0		societal	0	FALSE	FALSE	FALSE	TRUE		FALSE	FALSE	FALSE	FALSE
Policies promoting access to healthcare service and delivery	N/A	6 nodes e.g. Access to services	No	No	No	Yes	No		1		societal	0	FALSE	FALSE	FALSE	TRUE		FALSE	FALSE	FALSE	TRUE
Policies promoting parental health education	N/A	4 nodes e.g. Corporal punishment	No	No	No	No	No		0		relationship, community	1	FALSE	TRUE	TRUE	FALSE		FALSE	FALSE	FALSE	FALSE
Poor parent/child relationship	N/A	2 nodes e.g. Household Challenges	Yes	Yes	No	Yes	Yes		4		relationship	0	FALSE	TRUE	FALSE	FALSE		FALSE	TRUE	FALSE	FALSE
Poor parenting skills	N/A	4 nodes e.g. ACEs	No	No	No	No	Yes		1		relationship	0	FALSE	TRUE	FALSE	FALSE		FALSE	TRUE	FALSE	FALSE
Population-level inequities	1 nodes e.g. Poverty	2 nodes e.g. Household dysfunction	Yes	No	No	No	No		1		community	0	FALSE	FALSE	TRUE	FALSE		FALSE	FALSE	TRUE	FALSE
Positive childhood experiences	N/A	1 nodes e.g. ACEs	Yes	No	No	Yes	Yes	happy childhood, positive childhood	3		individual	0	TRUE	FALSE	FALSE	FALSE		TRUE	FALSE	FALSE	FALSE
Positive handling of stress	6 nodes e.g. Coping skills/resiliency	1 nodes e.g. Coping skills/resiliency	No	No	No	Yes	Yes	stress management	2		individual	0	TRUE	FALSE	FALSE	FALSE		TRUE	FALSE	FALSE	FALSE
Positive interactions with parents	N/A	1 nodes e.g. Protective environment	Yes	No	No	Yes	Yes		3		relationship	0	FALSE	TRUE	FALSE	FALSE		FALSE	TRUE	FALSE	FALSE
Positive peers	N/A	3 nodes e.g. Peers you can talk to	Yes	No	No	Yes	Yes	positive peers, peers, friends	3		relationship, community	1	FALSE	TRUE	TRUE	FALSE		FALSE	TRUE	TRUE	FALSE
Post-attempt treatments	1 nodes e.g. Suicide attempt	3 nodes e.g. Bring to E.R.	No	No	Yes	Yes	Yes	prior treament, suicide treatment	3		individual	0	TRUE	FALSE	FALSE	FALSE		TRUE	FALSE	FALSE	FALSE
Poverty	13 nodes e.g. American Indian / Alaskan Native	16 nodes e.g. Access to services	Yes	No	No	Yes	Yes		3		individual, community	1	TRUE	FALSE	TRUE	FALSE		TRUE	FALSE	TRUE	FALSE
Previous suicide attempts	1 nodes e.g. Suicide attempt	3 nodes e.g. Clarity of planning	No	Yes	Yes	Yes	Yes	suicide attempt	4		individual	0	TRUE	FALSE	FALSE	FALSE		TRUE	FALSE	FALSE	FALSE
Problems handling difficult emotions	1 nodes e.g. Child getting help	1 nodes e.g. Therapy success	No	No	Yes	Yes	Yes	emotional problem	3		individual	0	TRUE	FALSE	FALSE	FALSE		TRUE	FALSE	FALSE	FALSE
Protective environment	6 nodes e.g. Economic Policies for ACEs	1 nodes e.g. Positive handling of stress	Yes	No	No	No	Yes		2		societal	0	FALSE	FALSE	FALSE	TRUE		FALSE	FALSE	FALSE	TRUE
Protective factors	13 nodes e.g. Ability to connect	2 nodes e.g. ACEs	Yes	No	No	Yes	Yes		3		individual, relationship, community, societal	3	TRUE	TRUE	TRUE	TRUE		TRUE	TRUE	TRUE	TRUE
Provision of care services	3 nodes e.g. African/American	3 nodes e.g. Family risk factors	Yes	No	No	Yes	Yes	provision of care, health care, health access, care services, social services	3		community	0	FALSE	FALSE	TRUE	FALSE		FALSE	FALSE	TRUE	FALSE
Psychological harm on parents	2 nodes e.g. Access to services	1 nodes e.g. Access to services	No	No	No	No	Yes		1		relationship	0	FALSE	TRUE	FALSE	FALSE		FALSE	TRUE	FALSE	FALSE
Psychological pain	8 nodes e.g. ACEs	4 nodes e.g. Feeling in pain and trapped	No	No	No	Yes	Yes	psycological pain, distress	2		individual	0	TRUE	FALSE	FALSE	FALSE		TRUE	FALSE	FALSE	FALSE
Quality childcare	N/A	1 nodes e.g. Parental stress	No	No	No	No	No		0		community	0	FALSE	FALSE	TRUE	FALSE		FALSE	FALSE	FALSE	FALSE
Quality of health	2 nodes e.g. ACEs	2 nodes e.g. Child risk factors	Yes	No	Yes	Yes	Yes	YRBSS "Because of a physical, mental, or emotional problem, do you have serious difficulty concentrating, remembering, or making decisions?"	4		individual	0	TRUE	FALSE	FALSE	FALSE		TRUE	FALSE	FALSE	FALSE
Race-related detrimental healthcare outcomes	2 nodes e.g. African/American	1 nodes e.g. Distrust of mental health	No	No	No	No	No		0		societal	0	FALSE	FALSE	FALSE	TRUE		FALSE	FALSE	FALSE	FALSE
Reactive act of suicide	4 nodes e.g. ACEs	2 nodes e.g. Lethality of method	No	No	No	No	No		0		individual	0	TRUE	FALSE	FALSE	FALSE		FALSE	FALSE	FALSE	FALSE
Re-attempt	8 nodes e.g. ACEs	1 nodes e.g. Suicide attempt	No	Yes	No	No	No	prior attempt, previous attempt	1		individual	0	TRUE	FALSE	FALSE	FALSE		TRUE	FALSE	FALSE	FALSE
Reduced fear of death	1 nodes e.g. Ruminative thoughts about dying	1 nodes e.g. Capacity for suicide	No	Yes	No	No	No		1		individual	0	TRUE	FALSE	FALSE	FALSE		TRUE	FALSE	FALSE	FALSE
Re-enactment of parental's ACEs	2 nodes e.g. ACEs	2 nodes e.g. Invalidating family environment	No	No	No	No	No		0		relationship	0	FALSE	TRUE	FALSE	FALSE		FALSE	FALSE	FALSE	FALSE
Re-entry of parent	1 nodes e.g. Separation	1 nodes e.g. Disruptive events	No	No	No	No	Yes		1		relationship	0	FALSE	TRUE	FALSE	FALSE		FALSE	TRUE	FALSE	FALSE
Re-experiencing ACEs	1 nodes e.g. ACEs	1 nodes e.g. Suicide attempt	No	No	Yes	No	Yes	Experienced sexual violence, Sexual dating violence, Physical dating violence, Safety concerns at school	2		relationship	0	FALSE	TRUE	FALSE	FALSE		FALSE	TRUE	FALSE	FALSE
Religiosity	N/A	4 nodes e.g. Corporal punishment	Yes	No	No	Yes	Yes		3		individual	0	TRUE	FALSE	FALSE	FALSE		TRUE	FALSE	FALSE	FALSE
Religious Resentment	2 nodes e.g. ACEs	1 nodes e.g. Faith	No	No	No	No	No	religious, faith	0		individual	0	TRUE	FALSE	FALSE	FALSE		FALSE	FALSE	FALSE	FALSE
Relocation of existing services	N/A	1 nodes e.g. Access to services	No	No	No	No	No		0		community	0	FALSE	FALSE	TRUE	FALSE		FALSE	FALSE	FALSE	FALSE
Removal from care services	3 nodes e.g. Access to care	2 nodes e.g. Experienced negative treatment experience	No	No	No	No	No		0		community	0	FALSE	FALSE	TRUE	FALSE		FALSE	FALSE	FALSE	FALSE
Removal of lethal means	2 nodes e.g. Informing others of suicidal thoughts	3 nodes e.g. Access to lethal means	No	No	No	No	No		0		societal	0	FALSE	FALSE	FALSE	TRUE		FALSE	FALSE	FALSE	FALSE
Removal of method previously used	N/A	1 nodes e.g. Re-attempt	No	No	No	No	No		0		societal	0	FALSE	FALSE	FALSE	TRUE		FALSE	FALSE	FALSE	FALSE
Reporting abuse on children by medical professionals	1 nodes e.g. Access to healthcare	1 nodes e.g. Undetected attempts by agents of change	No	No	No	No	Yes		1		relationship	0	FALSE	TRUE	FALSE	FALSE		FALSE	TRUE	FALSE	FALSE
Risks in broader environment	7 nodes e.g. Employment	1 nodes e.g. ACEs	Yes	No	Yes	Yes	Yes	unsafe, danger, threat	4		community	0	FALSE	FALSE	TRUE	FALSE		FALSE	FALSE	TRUE	FALSE
Risky behaviours	2 nodes e.g. ACEs	2 nodes e.g. Child risk factors	Yes	No	Yes	Yes	Yes	risky, risky behavior, reckless behavior, drinking, smoking	4		individual	0	TRUE	FALSE	FALSE	FALSE		TRUE	FALSE	FALSE	FALSE
Ruminative thoughts about dying	1 nodes e.g. Suicide ideation	2 nodes e.g. Mental health disorders	No	Yes	Yes	Yes	Yes	suicide ideation, suicide thoughts	4		individual	0	TRUE	FALSE	FALSE	FALSE		TRUE	FALSE	FALSE	FALSE
Rural	N/A	17 nodes e.g. Access to lethal means	Yes	No	No	Yes	No		2		community	0	FALSE	FALSE	TRUE	FALSE		FALSE	FALSE	TRUE	FALSE
School funding	1 nodes e.g. Living in impoverished environment	1 nodes e.g. Education to get jobs	No	No	No	No	No		0		community	0	FALSE	FALSE	TRUE	FALSE		FALSE	FALSE	FALSE	FALSE
School problems	6 nodes e.g. Bullying	4 nodes e.g. Experiences of failure	Yes	Yes	Yes	Yes	Yes	school problems, school crisis, bullying, unsafe at school	5		community	0	FALSE	FALSE	TRUE	FALSE		FALSE	FALSE	TRUE	FALSE
School tolerance of injustice and victimization	N/A	2 nodes e.g. Devaluation of one's identity	No	No	No	No	No		0		community, societal	1	FALSE	FALSE	TRUE	TRUE		FALSE	FALSE	FALSE	FALSE
Schools-based services and nurturing	N/A	3 nodes e.g. Access to care	Yes	No	No	Yes	Yes		3		community	0	FALSE	FALSE	TRUE	FALSE		FALSE	FALSE	TRUE	FALSE
Segregated living	N/A	1 nodes e.g. Structural racism	No	No	No	No	No		0		community, societal	1	FALSE	FALSE	TRUE	TRUE		FALSE	FALSE	FALSE	FALSE
Self-destructive thoughts	1 nodes e.g. Mental health disorders	1 nodes e.g. Suicide ideation	Yes	Yes	Yes	Yes	Yes	suicide ideation, thoughts of self-harm	5		individual	0	TRUE	FALSE	FALSE	FALSE		TRUE	FALSE	FALSE	FALSE
Self-esteem	4 nodes e.g. Abusive relationships with peers	4 nodes e.g. Child risk factors	No	No	No	Yes	Yes		2		individual	0	TRUE	FALSE	FALSE	FALSE		TRUE	FALSE	FALSE	FALSE
Self-harm	1 nodes e.g. (Unhealthy) coping strategies	1 nodes e.g. Increased willingness to apply pain to one self	No	No	Yes	Yes	Yes	suicide attempt	3		individual	0	TRUE	FALSE	FALSE	FALSE		TRUE	FALSE	FALSE	FALSE
Sense of fulfilment	1 nodes e.g. Competencies	1 nodes e.g. Protective environment	No	No	No	No	Yes		1		individual	0	TRUE	FALSE	FALSE	FALSE		TRUE	FALSE	FALSE	FALSE
Separation	2 nodes e.g. Divorce	3 nodes e.g. Being in foster care	Yes	No	No	No	Yes		2		relationship, community	1	FALSE	TRUE	TRUE	FALSE		FALSE	TRUE	TRUE	FALSE
Separation from parents	3 nodes e.g. Child welfare intervention	1 nodes e.g. ACEs	Yes	Yes	No	No	Yes		3		relationship	0	FALSE	TRUE	FALSE	FALSE		FALSE	TRUE	FALSE	FALSE
Severity	N/A	1 nodes e.g. Traumatic experience of the ACE	No	No	No	No	Yes		1		individual, relationship	1	TRUE	TRUE	FALSE	FALSE		TRUE	TRUE	FALSE	FALSE
Sexism	N/A	1 nodes e.g. Societal risk factors	No	No	No	No	No		0		relationship, societal	1	FALSE	TRUE	FALSE	TRUE		FALSE	FALSE	FALSE	FALSE
Sexual minority	N/A	8 nodes e.g. Church stigmatization of LGBTQ or gender minority	Yes	Yes	Yes	Yes	Yes	Sexual orientation, transgender	5		individual, relationship, societal	2	TRUE	TRUE	FALSE	TRUE		TRUE	TRUE	FALSE	TRUE
Shame	3 nodes e.g. ACEs	1 nodes e.g. Psychological pain	No	No	No	Yes	Yes	Embarrassment	2		individual	0	TRUE	FALSE	FALSE	FALSE		TRUE	FALSE	FALSE	FALSE
Single parent household	3 nodes e.g. Divorce	7 nodes e.g. ACEs	Yes	No	No	Yes	Yes		3		relationship	0	FALSE	TRUE	FALSE	FALSE		FALSE	TRUE	FALSE	FALSE
Situational / interpersonal interactions	4 nodes e.g. Abusive relationships with peers	1 nodes e.g. Suicide ideation	YEs	Yes	Yes	Yes	Yes	interpersonal conflict, interpersonal problems, bullying, fighting	5		relationship	0	FALSE	TRUE	FALSE	FALSE		FALSE	TRUE	FALSE	FALSE
Social isolation from peers in school settings	N/A	1 nodes e.g. School problems	Yes	No	No	No	Yes		2		relationship	0	FALSE	TRUE	FALSE	FALSE		FALSE	TRUE	FALSE	FALSE
Social norms focusing on independence / being responsible for your own health	1 nodes e.g. Rural	1 nodes e.g. Help-seeking behaviors	No	No	No	No	No		0		societal	0	FALSE	FALSE	FALSE	TRUE		FALSE	FALSE	FALSE	FALSE
Social norms promoting help-seeking	N/A	1 nodes e.g. Help-seeking behaviors	No	No	No	No	No		0		societal	0	FALSE	FALSE	FALSE	TRUE		FALSE	FALSE	FALSE	FALSE
Social support for parents	N/A	3 nodes e.g. Parental stress	Yes	No	No	Yes	Yes	parental support, social support	3		relationship	0	FALSE	TRUE	FALSE	FALSE		FALSE	TRUE	FALSE	FALSE
Societal empathy and compassion for others	N/A	2 nodes e.g. Protective factors	No	No	No	No	No		0		relationship, societal	1	FALSE	TRUE	FALSE	TRUE		FALSE	FALSE	FALSE	FALSE
Societal risk factors	6 nodes e.g. Community resources for help	4 nodes e.g. ACEs	Yes	No	Yes	No	Yes	threatened, violence, felt unsafe	3		community, societal	1	FALSE	FALSE	TRUE	TRUE		FALSE	FALSE	TRUE	TRUE
Socio-economic status	N/A	3 nodes e.g. Family financial stress	Yes	No	No	Yes	Yes		3		relationship	0	FALSE	TRUE	FALSE	FALSE		FALSE	TRUE	FALSE	FALSE
Stigma of asking for help	N/A	2 nodes e.g. Help-seeking behaviors	No	No	No	Yes	No		1		relationship, societal	1	FALSE	TRUE	FALSE	TRUE		FALSE	TRUE	FALSE	TRUE
Stigma of embarassment	1 nodes e.g. Socio-economic status	1 nodes e.g. Denial of problem	No	No	No	Yes	No		1		relationship, societal	1	FALSE	TRUE	FALSE	TRUE		FALSE	TRUE	FALSE	TRUE
Stigma of mental health treatment	N/A	1 nodes e.g. Access to mental health care	No	No	No	Yes	No		1		relationship, societal	1	FALSE	TRUE	FALSE	TRUE		FALSE	TRUE	FALSE	TRUE
Stigma of the ACE	N/A	1 nodes e.g. Cumulative trauma	No	No	No	No	No		0		societal	0	FALSE	FALSE	FALSE	TRUE		FALSE	FALSE	FALSE	FALSE
Stigmatization of group	N/A	1 nodes e.g. Negative cultural forces	Yes	No	No	No	Yes		2		societal	0	FALSE	FALSE	FALSE	TRUE		FALSE	FALSE	FALSE	TRUE
Stress	5 nodes e.g. ACEs	3 nodes e.g. Mental health disorders	Yes	Yes	No	Yes	Yes	stress, crisis	4		individual	0	TRUE	FALSE	FALSE	FALSE		TRUE	FALSE	FALSE	FALSE
Structural adversity	N/A	5 nodes e.g. ACEs	No	No	No	No	Yes		1		societal	0	FALSE	FALSE	FALSE	TRUE		FALSE	FALSE	FALSE	TRUE
Structural racism	2 nodes e.g. Segregated living	16 nodes e.g. ACEs	No	No	No	No	No	racism, structural adversity	0		societal	0	FALSE	FALSE	FALSE	TRUE		FALSE	FALSE	FALSE	FALSE
Struggles in relationships	1 nodes e.g. Substance abuse	2 nodes e.g. Mental health disorders	Yes	Yes	Yes	Yes	Yes	dating violence	5		relationship	0	FALSE	TRUE	FALSE	FALSE		FALSE	TRUE	FALSE	FALSE
Substance abuse	14 nodes e.g. (Unhealthy) coping strategies	14 nodes e.g. Ability to protect self	Yes	Yes	Yes	Yes	Yes	YRBSS includes questions related to drinking alcohol and substance use (opioids, prescription medication misuse, marijuana, many specific drugs)	5		individual	0	TRUE	FALSE	FALSE	FALSE		TRUE	FALSE	FALSE	FALSE
Substance use treatment	5 nodes e.g. African/American	3 nodes e.g. Parent’s substance use	Yes	Yes	No	Yes	Yes		4		community	0	FALSE	FALSE	TRUE	FALSE		FALSE	FALSE	TRUE	FALSE
Success at school	2 nodes e.g. ACEs	2 nodes e.g. Parental conflict	Yes	No	No	Yes	Yes		3		individual	0	TRUE	FALSE	FALSE	FALSE		TRUE	FALSE	FALSE	FALSE
Suicide attempt	40 nodes e.g. Access to lethal means	16 nodes e.g. In-patient treatment	Yes	Yes	Yes	Yes	Yes	YRBSS asks about suicide attempt and how many times within the last 12 months	5		individual	0	TRUE	FALSE	FALSE	FALSE		TRUE	FALSE	FALSE	FALSE
Suicide fatality	20 nodes e.g. Ability to safe life by treatment	1 nodes e.g. Community exposure to suicide	No	Yes	No	No	No		1		individual	0	TRUE	FALSE	FALSE	FALSE		TRUE	FALSE	FALSE	FALSE
Suicide ideation	57 nodes e.g. Access to care	14 nodes e.g. Bring to E.R.	Yes	Yes	Yes	Yes	Yes	YRBSS "During the past 12 months, did you ever seriously consider attempting suicide?"	5		individual	0	TRUE	FALSE	FALSE	FALSE		TRUE	FALSE	FALSE	FALSE
Suicide planning	4 nodes e.g. Connectedness	9 nodes e.g. Clarity of planning	No	Yes	Yes	Yes	Yes	YRBSS "During the past 12 months, did you make a plan about how you would attempt suicide?"	4		individual	0	TRUE	FALSE	FALSE	FALSE		TRUE	FALSE	FALSE	FALSE
Suicide treatment	3 nodes e.g. Access to services	1 nodes e.g. Suicide attempt	Yes	No	Yes	Yes	Yes	YRBSS "If you attempted suicide during the past 12 months, did any attempt result in an injury, poisoning, or overdose that had to be treated by a doctor or nurse?"	4		community	0	FALSE	FALSE	TRUE	FALSE		FALSE	FALSE	TRUE	FALSE
Suicides among friends	N/A	2 nodes e.g. Suicide attempt	Yes	Yes	No	No	Yes		3		relationship	0	FALSE	TRUE	FALSE	FALSE		FALSE	TRUE	FALSE	FALSE
Supervised internet access	1 nodes e.g. Parents change practices at home	1 nodes e.g. Ability to identify suicide methods	No	No	No	No	No		0		individual, relationship	1	TRUE	TRUE	FALSE	FALSE		FALSE	FALSE	FALSE	FALSE
Supportive adults outside the home	2 nodes e.g. Parent’s incarceration	4 nodes e.g. Family risk factors	Yes	No	No	Yes	Yes		3		relationship, community	1	FALSE	TRUE	TRUE	FALSE		FALSE	TRUE	TRUE	FALSE
Supportive families	1 nodes e.g. Nurturing environment	1 nodes e.g. Protective factors	Yes	No	No	Yes	Yes		3		relationship	0	FALSE	TRUE	FALSE	FALSE		FALSE	TRUE	FALSE	FALSE
Supportive Peers	N/A	2 nodes e.g. Protective factors	Yes	No	No	No	Yes		2		relationship, community	1	FALSE	TRUE	TRUE	FALSE		FALSE	TRUE	TRUE	FALSE
Supportive relationships	N/A	2 nodes e.g. Positive handling of stress	Yes	No	No	Yes	Yes		3		relationships	0	FALSE	TRUE	FALSE	FALSE		FALSE	TRUE	FALSE	FALSE
Survived an attempt	1 nodes e.g. Suicide attempt	3 nodes e.g. ACEs	No	Yes	Yes	Yes	Yes	YRBS if they ever made an attempt or were treated medically for an ettempt - the fact they are taking the survey means they survived the attempt.	4		individual	0	TRUE	FALSE	FALSE	FALSE		TRUE	FALSE	FALSE	FALSE
Technology to access the system	N/A	1 nodes e.g. Access to care	Yes	No	No	No	Yes		2		community	0	FALSE	FALSE	TRUE	FALSE		FALSE	FALSE	TRUE	FALSE
Therapy	4 nodes e.g. Access to care	3 nodes e.g. Disruptive events	Yes	Yes	No	Yes	Yes		4		individual	0	TRUE	FALSE	FALSE	FALSE		TRUE	FALSE	FALSE	FALSE
Therapy success	8 nodes e.g. Care at home	2 nodes e.g. Hearing from child within therapy	No	No	No	Yes	No		1		individual	0	TRUE	FALSE	FALSE	FALSE		TRUE	FALSE	FALSE	FALSE
Time and literacy to access resources	N/A	1 nodes e.g. Access to care	No	No	No	No	Yes		1		individual	0	TRUE	FALSE	FALSE	FALSE		TRUE	FALSE	FALSE	FALSE
Tools for self-advocacy	N/A	1 nodes e.g. Race-related detrimental healthcare outcomes	No	No	No	Yes	Yes		2		individual, societal	1	TRUE	FALSE	FALSE	TRUE		TRUE	FALSE	FALSE	TRUE
Toxic stress	3 nodes e.g. Invalidation	3 nodes e.g. (Unhealthy) coping strategies	No	No	No	No	Yes		1		individual	0	TRUE	FALSE	FALSE	FALSE		TRUE	FALSE	FALSE	FALSE
Trauma history	3 nodes e.g. ACEs	4 nodes e.g. Involvement in violence	Yes	Yes	Yes	No	Yes	dating violence, Sexual assault	4		individual	0	TRUE	FALSE	FALSE	FALSE		TRUE	FALSE	FALSE	FALSE
Traumatic experience of the ACE	12 nodes e.g. ACEs	2 nodes e.g. Cumulative trauma	No	No	No	No	Yes		1		relationship	0	FALSE	TRUE	FALSE	FALSE		FALSE	TRUE	FALSE	FALSE
Treatment of mental health issues	2 nodes e.g. Access to mental health care	2 nodes e.g. Child risk factors	Yes	Yes	No	Yes	Yes		4		individual	0	TRUE	FALSE	FALSE	FALSE		TRUE	FALSE	FALSE	FALSE
Treatment of parental mental health issue	2 nodes e.g. Access to mental health care	2 nodes e.g. Hopelessness	No	No	No	No	Yes		1		relationship	0	FALSE	TRUE	FALSE	FALSE		FALSE	TRUE	FALSE	FALSE
Tribal community	N/A	7 nodes e.g. ACEs	Yes	Yes	No	Yes	No		3		community	0	FALSE	FALSE	TRUE	FALSE		FALSE	FALSE	TRUE	FALSE
Under-resourced communities	1 nodes e.g. Structural racism	2 nodes e.g. Neighbourhood risk factors	Yes	No	No	No	Yes		2		community	0	FALSE	FALSE	TRUE	FALSE		FALSE	FALSE	TRUE	FALSE
Undetected attempts by agents of change	5 nodes e.g. Culture of secrecy	1 nodes e.g. Externally sought medical help	No	No	No	No	No		0		community	0	FALSE	FALSE	TRUE	FALSE		FALSE	FALSE	FALSE	FALSE
Undiagnosed parental mental health issue	1 nodes e.g. Mental illness in the family	1 nodes e.g. Untreated parental mental health issue	No	No	No	No	Yes		1		relationship	0	FALSE	TRUE	FALSE	FALSE		FALSE	TRUE	FALSE	FALSE
Unsafe to go outside	1 nodes e.g. Neighbourhood violence	1 nodes e.g. Exposure to family stressors	No	No	Yes	No	Yes	unsafe at school	2		community	0	FALSE	FALSE	TRUE	FALSE		FALSE	FALSE	TRUE	FALSE
Untreated parental mental health issue	1 nodes e.g. Undiagnosed parental mental health issue	2 nodes e.g. Parental risk factors	No	No	No	No	Yes		1		relationship	0	FALSE	TRUE	FALSE	FALSE		FALSE	TRUE	FALSE	FALSE
Unwillingness to access medical services	1 nodes e.g. Distrust of mental health	1 nodes e.g. Child getting help	No	No	No	Yes	Yes		2		individual	0	TRUE	FALSE	FALSE	FALSE		TRUE	FALSE	FALSE	FALSE
Use of crisis/prevention services	1 nodes e.g. Child getting help	1 nodes e.g. Suicide attempt	No	No	No	Yes	Yes		2		individual	0	TRUE	FALSE	FALSE	FALSE		TRUE	FALSE	FALSE	FALSE
Victimisation of Children	2 nodes e.g. Child risk factors	2 nodes e.g. ACEs	Yes	Yes	Yes	No	Yes	Forces sexual contact	4		relationship	0	FALSE	TRUE	FALSE	FALSE		FALSE	TRUE	FALSE	FALSE
Visit of ER	3 nodes e.g. Externally sought medical help	2 nodes e.g. Care at home	Yes	No	Yes	Yes	Yes	suicide attempt needing medical care	4		individual	0	TRUE	FALSE	FALSE	FALSE		TRUE	FALSE	FALSE	FALSE
Vulnerability	2 nodes e.g. ACEs	1 nodes e.g. Coping skills/resiliency	Yes	No	No	Yes	Yes		3		individual	0	TRUE	FALSE	FALSE	FALSE		TRUE	FALSE	FALSE	FALSE
Waiting for provision of care services	1 nodes e.g. Access to care	1 nodes e.g. Provision of care services	No	No	No	Yes	Yes		2		community	0	FALSE	FALSE	TRUE	FALSE		FALSE	FALSE	TRUE	FALSE
Welcoming and supporting church	1 nodes e.g. Diversity of norms in the community	1 nodes e.g. Identity is outside the socially accepted norm in the community	No	No	No	No	Yes		1		community, relationship	1	FALSE	TRUE	TRUE	FALSE		FALSE	TRUE	TRUE	FALSE
Witnessing community violence	N/A	1 nodes e.g. Exposure to violence	Yes	No	No	No	Yes		2		community	0	FALSE	FALSE	TRUE	FALSE		FALSE	FALSE	TRUE	FALSE
Working multiple jobs	N/A	3 nodes e.g. Access to services	Yes	No	No	No	No		1		relationship	0	FALSE	TRUE	FALSE	FALSE		FALSE	TRUE	FALSE	FALSE
Worst ACE experienced	N/A	1 nodes e.g. Perceived ACE severity	No	No	No	No	No		0		relationship	0	FALSE	TRUE	FALSE	FALSE		FALSE	FALSE	FALSE	FALSE
Younger age ( < 4 )	N/A	1 nodes e.g. Child risk factors	No	No	No	No	No		0		individual	0	TRUE	FALSE	FALSE	FALSE		FALSE	FALSE	FALSE	FALSE
			170	87	56	140	252
		out of	364	364	364	364	364				In only one theme	288					total	132	121	73	26
			46.7033	23.9011	15.3846	38.4615	69.2308				In multiple themes	76	20.8791				out of	152	145	99	55
									n=	%							%	86.8421	83.4483	73.7374	47.2727
								In no dataset:	75	20.6044			152	145	99	55
								In only one dataset:	83	22.8022
								In >= 1	289	79.3956
								In >= 2	206	56.5934
								In >= 3	129	35.4396
								In >= 4	59	16.2088
								In = 5	22	6.04396

## Sheet: Causality themes
Individual level: history of depression and other mental illnesses, hopelessness, substance abuse, certain health conditions, previous suicide attempt, violence victimization and perpetration, and genetic and biological determinants
Relationship level: high conflict or violent relationships, sense of isolation and lack of social support, family/ loved one’s history of suicide, financial and work stress
Community level: inadequate community connectedness, barriers to health care (e.g., lack of access to providers and medications)
Societal level: availability of lethal means of suicide, unsafe media portrayals of suicide, stigma associated with help-seeking and mental illness.

## Sheet: Prevention themes
Strategy	Approach
Strengthen economic supports	• Strengthen household financial security • Housing stabilization policies
Strengthen access and delivery of suicide care	• Coverage of mental health conditions in health insurance policies • Reduce provider shortages in underserved areas • Safer suicide care through systems change
Create protective environments	• Reduce access to lethal means among persons at risk of suicide • Organizational policies and culture • Community-based policies to reduce excessive alcohol use
Promote connectedness	• Peer norm programs • Community engagement activities
Teach coping and problem solving skills	• Social-emotional learning programs • Parenting skill and family relationship programs
Identify and support people at risk	• Gatekeeper training • Crisis intervention • Treatment for people at risk of suicide • Treatment to prevent re-attempts
Lessen harms and prevent future risk	• Postvention • Safe reporting and messaging about suicide
