# Supplementary material for: A systems science approach to identifying data gaps in national data sources on adolescent suicidal ideation and suicide attempt in the United States
Source: BMC Public Health. 2023 Apr 1;23:627. doi: 10.1186/s12889-023-15320-8 (PMC10067278; doi:10.1186/s12889-023-15320-8)
Supplement: Supplementary file 4 — Additional file 4. Scripts for link-level analysis. [file 12889_2023_15320_MOESM4_ESM.zip › Edge Classification/databases_script.ipynb]

# %% [markdown]
# Script to examine for each edge whether there is data on both of its endpoint nodes (i) from the same database, (ii) in two different databases, (iii) in only one database, (iv) in no database

# %% [code]
import networkx as nx
import pandas as pd

# %% [markdown]
### Read in Data

# %% [code]
# solution help from https://stackoverflow.com/questions/49683445/create-networkx-graph-from-csv-file-in-python-3
# Read in CDC Model
df = pd.read_csv('map for visualization (unweighted).csv', index_col=False)
df = df.rename(columns={'From': 'source', 'To': 'target', 'Type': 'weight'}) # rename to make nx happy
graphType = nx.DiGraph()
cdc_model = nx.from_pandas_edgelist(df, edge_attr="weight", create_using=graphType)

# %% [code]
# Read in nodes and database data
database_df = pd.read_csv('Nodes data availability (full)-01.28.22.xlsx - nodes.csv')

# %% [code]
# some of the node names have changed in the CDC spreadsheet since the model has been 
# finalized for publication; 
# this will update the nodes in the model that are now under a different name in the spreadsheet
fix_node_names = {'Access to health care services': 'Access to healthcare',
        'Physical Access to health care services':'Physical access to care',
        'Visit to the ER':'Visit of ER',
        'Juvenile delinquency': 'Delinquency',
        'Coping Skills/Resilience':'Coping skills/resiliency'}

cdc_model = nx.relabel_nodes(cdc_model, fix_node_names)

# %% [markdown]
### Add whether or not node in each database as attributes

# %% [code]
# Add whether or not each node is in each database as attributes to nodes in cdc model
for index in range(len(database_df)):
    # Get name of node
    node_name = database_df['Nodes'][index]
    # Make sure node from database excel sheet is in cdc model since there are 364 nodes in excel sheet but only 361 in CDC model
    if node_name in cdc_model.nodes:
        # Add True if node is in AddHealth Database, false otherwise. Do same for other 3 databases below
        cdc_model.nodes[node_name]['AddHealth'] = database_df['AddHealth'][index]
        cdc_model.nodes[node_name]['NVDRS'] = database_df['NVDRS'][index]
        cdc_model.nodes[node_name]['YRBSS'] = database_df['YRBSS'][index]
        cdc_model.nodes[node_name]['NSDUH'] = database_df['NSDUH'][index]
        cdc_model.nodes[node_name]['ABCD'] = database_df['ABCD'][index]
        

# %% [markdown]
### Check each edge for each edge whether there is data on both of its endpoint nodes (i) from the same database, (ii) in two different databases, (iii) in only one database, (iv) in no database

# %% [code]
# Create dictionary to track number of edges with endpoints in same or different database, data on one endpoint, or data on neither endpoint
endpoints = {"In Same Database": 0}
# Iterate through each edge in the CDC Model
for edge in cdc_model.edges():
    source_node = edge[0]
    destination_node = edge[1]
    # Create list to store databases containing info on an endpoint
    database_in = []
    # Create variable to track whether there is data on both endpoints in same or different database, data on one or neither endpoint
    key = ''
    # Create variable to track if both endpoints were in same database
    both_in_same_database = False
    # Check if source node is in each database
    for database in ['AddHealth', 'NVDRS', 'YRBSS', 'NSDUH', 'ABCD']:
        # If a node is in a database, add database to the list of databases containing info on edge and update key
        if cdc_model.nodes[source_node][database] == 'Yes':
            database_in.append(database)
            key = 'Data on one'
    # If source node wasn't in any database, update key to data on none
    if len(key) == 0:
        key = 'Data on none'
    # Check if source node is in each database
    for database in ['NSDUH', 'AddHealth', 'NVDRS', 'YRBSS', 'ABCD']:
        # If in both databases, update key to In same and break out of loop 
        if database in database_in and cdc_model.nodes[destination_node][database] == 'Yes':
            key = 'Both in ' + database
            both_in_same_database = True
            if key not in endpoints:
                endpoints[key] = 0
            endpoints[key] += 1
        # If in different, update key to in different
        elif len(database_in) > 0 and cdc_model.nodes[destination_node][database] == 'Yes':
            key = 'In Different'
        # If data only on destination node, update key to 'Data on one'
        elif key != 'In Different' and cdc_model.nodes[destination_node][database] == 'Yes':
            key = 'Data on one'
        # If data on neither, change key to Data on none
        elif key != 'In Different' and key != 'Data on one' and cdc_model.nodes[destination_node][database] == 'No':
            key = 'Data on none'
    if key not in endpoints:
        endpoints[key] = 0
    if not both_in_same_database:
        endpoints[key] += 1
    else:
        endpoints["In Same Database"] += 1

# %% [code]
print(endpoints)

# %% [code]
