# Supplementary material for: A systems science approach to identifying data gaps in national data sources on adolescent suicidal ideation and suicide attempt in the United States
Source: BMC Public Health. 2023 Apr 1;23:627. doi: 10.1186/s12889-023-15320-8 (PMC10067278; doi:10.1186/s12889-023-15320-8)
Supplement: Supplementary file 4 — Additional file 4. Scripts for link-level analysis. [file 12889_2023_15320_MOESM4_ESM.zip › Edge Classification/map for visualization (unweighted).csv]

From	To	Type
ACEs	(Unhealthy) coping strategies	1
Coping skills/resiliency	(Unhealthy) coping strategies	-1
Parents' coping via substance use	(Unhealthy) coping strategies	1
Peers' coping through substance use	(Unhealthy) coping strategies	1
Toxic stress	(Unhealthy) coping strategies	1
Good education in early childhood	Ability to connect	1
Mental health disorders	Ability to connect	-1
Physical disability	Ability to connect	-1
Child getting help	Ability to express one self	1
Supervised internet access	Ability to identify suicide methods	-1
Substance abuse	Ability to protect self	-1
Access to immediate effective clinical care	Ability to safe life by treatment	1
Connectedness	Ability to safe life by treatment	1
Isolation	Ability to safe life by treatment	-1
Lethality of method	Ability to safe life by treatment	-1
Mental health disorders	Ability to work	-1
Bullying	Abusive relationships with peers	1
Identity is outside the socially accepted norm in the community	Acceptance of one's identity	-1
Multi-generational despair	Acceptance of one's identity	1
Personal belief that one's identity is a choice	Acceptance of one's identity	-1
Personal belief that people are born this way	Acceptance of one's identity	1
Distrust of mental health	Access to health care services	-1
Institutional & cultural disparity and inequity	Access to health care services	-1
Physical Access to health care services	Access to health care services	1
Schools-based services and nurturing	Access to health care services	1
Technology to access the system	Access to health care services	1
Time and literacy to access resources	Access to health care services	1
Low socio-economic status of the neighbourhood	Access to healthcare	-1
Connectedness	Access to immediate effective clinical care	1
Introduction of new lethal means	Access to lethal means	1
Looking for (new) means	Access to lethal means	1
Parents change practices at home	Access to lethal means	-1
Policies preventing suicide completion	Access to lethal means	-1
Removal of lethal means	Access to lethal means	-1
Rural	Access to lethal means	1
Health insurance	Access to mental health care	1
Help-seeking behaviors	Access to mental health care	1
In-patient treatment	Access to mental health care	1
Stigma of mental health treatment	Access to mental health care	-1
Family financial stress	Access to services	-1
Health education	Access to services	1
Lack of transportation	Access to services	-1
Living in impoverished environment	Access to services	-1
Policies promoting access to healthcare service and delivery	Access to services	1
Poverty	Access to services	-1
Psychological harm on parents	Access to services	-1
Relocation of existing services	Access to services	-1
Rural	Access to services	-1
Working multiple jobs	Access to services	-1
Ability to protect self	ACEs	-1
Access to health care services	ACEs	-1
ACEs	ACEs	1
ACEs of siblings	ACEs	1
Biological embedding of trauma in the family	ACEs	1
Bullying	ACEs	1
Child risk factors	ACEs	1
Coping skills/resiliency	ACEs	-1
Cultural norms that do not see ACEs as a problem	ACEs	1
Death of a parent	ACEs	1
Developmental transition	ACEs	-1
Domestic violence	ACEs	1
Educational attainments	ACEs	-1
Eviction and relocation in bad neighborhood	ACEs	1
Exposure to violence	ACEs	1
Family financial stress	ACEs	1
Family risk factors	ACEs	1
Feeling of insecurity	ACEs	1
Frustrated stress response in parents	ACEs	1
Harsh discipline	ACEs	1
Healthy mentoring	ACEs	-1
Homelessness	ACEs	1
Hospitalized	ACEs	1
Household Challenges	ACEs	1
Household dysfunction	ACEs	1
Household Income	ACEs	-1
Interpersonal problems	ACEs	1
Involvement with the justice system	ACEs	1
Low quality of housing	ACEs	1
Maternal age at childbirth	ACEs	1
Maternal substance use during pregnancy	ACEs	1
Mental health treatment	ACEs	-1
Mental illness in the family	ACEs	1
Neighbourhood risk factors	ACEs	1
Neighbourhood violence	ACEs	1
Number of adults in the home	ACEs	1
Nurturing environment	ACEs	-1
Parent’s incarceration	ACEs	1
Parent’s substance use	ACEs	1
Parental frustration	ACEs	1
Parental loss	ACEs	1
Parental perpetration of ACE	ACEs	1
Parental risk factors	ACEs	1
Parental stress	ACEs	1
Peer victimization	ACEs	1
Perceived ACE severity	ACEs	1
Poor parenting skills	ACEs	1
Positive childhood experiences	ACEs	-1
Poverty	ACEs	1
Protective factors	ACEs	-1
Risks in broader environment	ACEs	1
Separation from parents	ACEs	1
Single parent household	ACEs	1
Single parent household	ACEs	-1
Societal risk factors	ACEs	1
Structural adversity	ACEs	1
Structural racism	ACEs	1
Survived an attempt	ACEs	1
Tribal community	ACEs	1
Victimisation of Children	ACEs	1
Structural racism	Achieving financial security via home ownership	-1
African/American	Anticipated negative treatment experience	1
Parent engage in illegal activities	Arrest of parent	1
Parent’s substance use	Arrest of parent	1
Structural racism	Arrest of parent	1
Chronic exposure to adversity	Awareness of adversity	1
Distrust of mental health	Barriers to accessing mental health treatment for the individual	1
Past history of segregation in medical facilities	Barriers to accessing mental health treatment for the individual	1
Child welfare intervention	Being in foster care	1
Separation	Being in foster care	1
Historical trauma	Biological embedding of trauma in the family	1
ACEs	Brain development problems	1
Poverty	Brain development problems	1
Structural racism	Brain development problems	1
Age 10 - 17	Bullying	1
Identity is outside the socially accepted norm in the community	Bullying	1
Feeling that your group is not valued	Burdensomness	1
Homelessness	Burdensomness	1
Physical disability	Burdensomness	1
Substance abuse	Buying drugs in places with exposure to violence	1
Ability to identify suicide methods	Capacity for suicide	1
Increased willingness to apply pain to one self	Capacity for suicide	1
Reduced fear of death	Capacity for suicide	1
Crisis center	Care at home	1
Parental involvement in care	Care at home	1
Post-attempt treatments	Care at home	1
Visit to the ER	Care at home	1
Mental illness in the family	Caregivers' needs are unmet	1
Parent’s substance use	Caregivers' needs are unmet	1
Financial Stability	Child development fund for future education	1
Conflict situation	Child escalation of conflicts	1
Impulsivity	Child escalation of conflicts	1
Parental conflict	Child escalation of conflicts	1
Parental escalation of conflicts	Child escalation of conflicts	1
Access to services	Child getting help	1
Community resources for help	Child getting help	1
Distance to access help	Child getting help	-1
Health education	Child getting help	1
Help-seeking behaviors	Child getting help	1
Lack of support	Child getting help	-1
Mental health disorders	Child getting help	-1
Mental illness in the family	Child getting help	-1
Parental lack of education on therapy	Child getting help	-1
Policies promoting access to healthcare service and delivery	Child getting help	1
Unwillingness to access medical services	Child getting help	-1
Child age	Child risk factors	1
Contact with other individuals in the justice system	Child risk factors	1
Coping skills/resiliency	Child risk factors	-1
Juvenile delinquency	Child risk factors	1
Disabilities	Child risk factors	1
Disruptive behaviors	Child risk factors	1
Family risk factors	Child risk factors	1
Good education in early childhood	Child risk factors	-1
Impulsivity	Child risk factors	1
Mental health disorders	Child risk factors	1
Quality of health	Child risk factors	-1
Risky behaviours	Child risk factors	1
Self-esteem	Child risk factors	-1
Treatment of mental health issues	Child risk factors	-1
Younger age ( < 4 )	Child risk factors	1
ACEs	Chronic exposure to adversity	1
Mental health disorders	Chronic pain	1
Neurological disorders	Chronic pain	1
Physical disability	Chronic pain	1
Sexual minority	Church stigmatization of LGBTQ or gender minority	1
Previous suicide attempts	Clarity of planning	1
Suicide planning	Clarity of planning	1
Suicide fatality	Community exposure to suicide	1
Rural	Community resources for help	-1
Ability to connect	Connectedness	1
Community support	Connectedness	1
Development of social support	Connectedness	1
Emotional breakup and rejection	Connectedness	1
Isolation	Connectedness	-1
Parental conflict	Connectedness	-1
Policies increasing connectedness	Connectedness	1
Rural	Connectedness	-1
Schools-based services and nurturing	Connectedness	1
Involvement with the justice system	Contact with other individuals in the justice system	1
ACEs	Coping skills/resiliency	-1
Cumulative trauma	Coping skills/resiliency	-1
Family risk factors	Coping skills/resiliency	-1
Genetic & environmental factor	Coping skills/resiliency	1
Isolation	Coping skills/resiliency	-1
Mental health disorders	Coping skills/resiliency	-1
Neighbourhood risk factors	Coping skills/resiliency	-1
Positive handling of stress	Coping skills/resiliency	1
Self-esteem	Coping skills/resiliency	1
Societal risk factors	Coping skills/resiliency	-1
Vulnerability	Coping skills/resiliency	-1
Cultural norms supportive of spanking	Corporal punishment	1
Parental escalation of conflicts	Corporal punishment	1
Parents experienced corporal punishments as kids	Corporal punishment	1
Policies promoting parental health education	Corporal punishment	-1
Poor parenting skills	Corporal punishment	1
Religiosity	Corporal punishment	1
Developmental disorders and delays	Cost of specialized childcare expenses and services	1
Care at home	Crisis center	1
Post-attempt treatments	Crisis center	1
Policies preventing suicide attempt	Culture of secrecy	-1
ACEs	Cumulative trauma	1
Hospitalization from abuse	Cumulative trauma	1
Internalized response to trauma	Cumulative trauma	1
Perceived ACE severity	Cumulative trauma	1
Stigma of the ACE	Cumulative trauma	1
Traumatic experience of the ACE	Cumulative trauma	1
Late childhood and adolescence	Delayed plan	1
Policies preventing suicide completion	Delayed plan	1
Suicide planning	Delayed plan	1
ACEs	Juvenile delinquency	1
Stigma of embarassment	Denial of problem	1
School tolerance of injustice and victimization	Devaluation of one's identity	1
Sexual minority	Devaluation of one's identity	1
Structural racism	Devaluation of one's identity	1
Developmental transition	Development of social support	1
Brain development problems	Developmental disorders and delays	1
Maternal substance use during pregnancy	Developmental disorders and delays	1
Mental illness in the family	Difficult family situation	1
Parent’s substance use	Difficult family situation	1
Sexual minority	Difficult family situation	1
Mental disability	Disabilities	1
Physical disability	Disabilities	1
Structural racism	Discriminatory hiring practices	1
Mental health disorders	Disruptive behaviors	1
Re-entry of parent	Disruptive events	1
Separation	Disruptive events	1
Therapy	Disruptive events	1
Lack of transportation	Distance to access help	1
Rural	Distance to access help	1
Family financial stress	Distress	1
Identity conflict	Distress	1
African/American	Distrust of mental health	1
Anticipated negative treatment experience	Distrust of mental health	1
Availability of related psychiatrists	Distrust of mental health	-1
Experienced negative treatment experience	Distrust of mental health	1
Health education	Distrust of mental health	-1
Mental illness in the family	Distrust of mental health	1
Parent’s substance use	Distrust of mental health	1
Race-related detrimental healthcare outcomes	Distrust of mental health	1
Rural	Diversity of norms in the community	-1
Marital relationship stress	Divorce	1
Family financial stress	Domestic violence	1
School funding	Education to get jobs	1
Bullying	Emotional breakup and rejection	1
Discriminatory hiring practices	Employment	-1
Rural	Employment	-1
Coping skills/resiliency	Engaging in conflicts	-1
Disruptive behaviors	Engaging in conflicts	1
Experiences of failure	Engaging in conflicts	1
Cumulative trauma	Engaging in externalizing behaviors	1
Getting labeled at school	Engaging in externalizing behaviors	1
ACEs of parents	Epi-genetic & behavioral modeling effects on parents	1
Ability to connect	Coping Skills/Resilience	1
Competencies	Coping Skills/Resilience	1
Feelings of self-worth	Coping Skills/Resilience	1
Self-esteem	Coping Skills/Resilience	1
Housing stability	Eviction and relocation in bad neighborhood	-1
Poverty	Eviction and relocation in bad neighborhood	1
Availability of expected method	Execution of suicide plan	1
Suicide planning	Execution of suicide plan	1
(Unhealthy) coping strategies	Experience in acting as a reaction to feelings	1
Risky behaviours	Experience in acting as a reaction to feelings	1
Victimisation of Children	Experience in acting as a reaction to feelings	1
Removal from care services	Experienced negative treatment experience	1
School problems	Experiences of failure	1
Family stress	Exposure to family stressors	1
Unsafe to go outside	Exposure to family stressors	1
Buying drugs in places with exposure to violence	Exposure to violence	1
Domestic violence	Exposure to violence	1
Educational attainments	Exposure to violence	-1
Family history of suicides	Exposure to violence	1
Gender-based violence	Exposure to violence	1
Household Income	Exposure to violence	-1
Neighbourhood violence	Exposure to violence	1
Number of adults in the home	Exposure to violence	1
Single parent household	Exposure to violence	1
Single parent household	Exposure to violence	-1
Structural adversity	Exposure to violence	1
Witnessing community violence	Exposure to violence	1
Culture of secrecy	Externally sought medical help	-1
Parental involvement	Externally sought medical help	1
Policies preventing suicide attempt	Externally sought medical help	1
Undetected attempts by agents of change	Externally sought medical help	-1
Religious Resentment	Faith	-1
Ability to work	Family financial stress	-1
Cost of specialized childcare expenses and services	Family financial stress	1
Family financial stress	Family financial stress	1
Financial Stability	Family financial stress	-1
Housing stability	Family financial stress	-1
Living in impoverished environment	Family financial stress	1
Low household income	Family financial stress	1
Parent’s incarceration	Family financial stress	1
Rural	Family financial stress	1
Socio-economic status	Family financial stress	-1
Tribal community	Family financial stress	1
Domestic violence	Family risk factors	1
Fighting in the house	Family risk factors	1
Neighbourhood risk factors	Family risk factors	1
Provision of care services	Family risk factors	-1
Removal from care services	Family risk factors	1
Supportive adults outside the home	Family risk factors	-1
Working multiple jobs	Family risk factors	1
Background stress	Family stress	1
Child escalation of conflicts	Family stress	1
Economic Policies for ACEs	Family stress	-1
Family financial stress	Family stress	1
Parental conflict	Family stress	1
Child welfare intervention	Feeling energetic and hopeful	1
Hopelessness	Feeling energetic and hopeful	-1
Mental health disorders	Feeling energetic and hopeful	-1
Mental health treatment	Feeling energetic and hopeful	1
Mental health disorders	Feeling in pain and trapped	1
Psychological pain	Feeling in pain and trapped	1
Chronic exposure to unsafe messaging	Feeling of insecurity	1
Neighbourhood violence	Feeling of insecurity	1
(Non Caucasian) Ethnicity	Feeling that your group is not valued	1
Sexual minority	Feeling that your group is not valued	1
Internalized response to trauma	Feelings of self-worth	-1
Nurturing environment	Feelings of self-worth	1
Access to social services	Financial Stability	1
Economic Policies for ACEs	Financial Stability	1
Employment	Financial Stability	1
Impulsivity	Frustrated stress response in parents	1
Engaging in externalizing behaviors	Getting labeled at school	1
ACEs	Good education in early childhood	-1
Child development fund for future education	Good education in early childhood	1
Provision of care services	Good education in early childhood	1
Rural	Good education in early childhood	-1
Engaging in conflicts	Harsh discipline	1
Community promotion of mental health	Health education	1
Poverty	Health education	-1
Tribal community	Health education	-1
Therapy success	Hearing from child within therapy	1
Culture of masculinity	Help-seeking behaviors	-1
Health education	Help-seeking behaviors	1
Internalized parental shame	Help-seeking behaviors	-1
Mental health disorders	Help-seeking behaviors	-1
Social norms focusing on independence / being responsible for your own health	Help-seeking behaviors	-1
Social norms promoting help-seeking	Help-seeking behaviors	1
Stigma of asking for help	Help-seeking behaviors	-1
Tribal community	Historical trauma	1
Connectedness	Homelessness	-1
Difficult family situation	Homelessness	1
Family financial stress	Homelessness	1
Housing stability	Homelessness	-1
Sexual minority	Homelessness	1
Advantaged group	Hopelessness	-1
Child welfare intervention	Hopelessness	-1
Feeling in pain and trapped	Hopelessness	1
Knowing a peer who got help	Hopelessness	-1
Mental health disorders	Hopelessness	1
Treatment of mental health issues	Hopelessness	-1
Treatment of parental mental health issue	Hopelessness	-1
ACEs	Hospitalization from abuse	1
Being in foster care	Hospitalized	1
Suicide planning	Hospitalized	1
Visit to the ER	Hospitalized	1
ACEs of parents	Household Challenges	1
Corporal punishment	Household Challenges	1
Domestic violence	Household Challenges	1
Many children in the home	Household Challenges	1
Mental illness in the family	Household Challenges	1
Parent’s substance use	Household Challenges	1
Parental stress	Household Challenges	1
Poor parent/child relationship	Household Challenges	1
Single parent household	Household Challenges	1
Caregivers' needs are unmet	Household dysfunction	1
Mental illness in the family	Household dysfunction	1
Parent’s substance use	Household dysfunction	1
Poor parenting skills	Household dysfunction	1
Population-level inequities	Household dysfunction	1
Single parent household	Household dysfunction	1
Access to services	Housing stability	1
Achieving financial security via home ownership	Housing stability	1
Family financial stress	Housing stability	-1
Financial Stability	Housing stability	1
Ability to express one self	Identity conflict	-1
Acceptance of one's identity	Identity conflict	-1
Cohesion of family	Identity conflict	0
Lack of approval for one's identity	Identity conflict	1
Sexual minority	Identity conflict	1
Church stigmatization of LGBTQ or gender minority	Identity is outside the socially accepted norm in the community	1
Diversity of norms in the community	Identity is outside the socially accepted norm in the community	-1
Lack of education in the family and community	Identity is outside the socially accepted norm in the community	1
Low socio-economic status of the neighbourhood	Identity is outside the socially accepted norm in the community	1
Structural racism	Identity is outside the socially accepted norm in the community	1
Welcoming and supporting church	Identity is outside the socially accepted norm in the community	-1
Policies on responsible suicide awareness	Imitating a suicidal behavior	-1
ACEs	Impulsivity	1
Developmental transition	Impulsivity	-1
Mental health disorders	Impulsivity	1
Neurological disorders	Impulsivity	1
Household Income	Income/person supported in the household	1
Many children in the home	Income/person supported in the household	-1
Self-harm	Increased willingness to apply pain to one self	1
Suicide planning	Informing others of suicidal thoughts	1
Suicide ideation	Informing others of suicidal thoughts	1
Suicide attempt	In-patient treatment	1
Visit to the ER	In-patient treatment	1
Not fully developed cognitive abilities	Insufficient understanding of the finality of suicide	1
ACEs of parents	Internalized parental shame	1
Family history of secrecy	Internalized parental shame	1
Mental illness in the family	Internalized parental shame	1
Parent’s substance use	Internalized parental shame	1
ACEs	Internalized response to trauma	1
Provision of care services	Internalized response to trauma	-1
Domestic violence	Interpersonal stressors	1
Emotional breakup and rejection	Interpersonal stressors	1
African/American	Invalidating family environment	1
Parental frustration	Invalidating family environment	1
Policies promoting parental health education	Invalidating family environment	-1
Re-enactment of parental's ACEs	Invalidating family environment	1
ACEs	Invalidation	1
Devaluation of one's identity	Invalidation	1
Emotional breakup and rejection	Invalidation	1
Peers you can talk to	Invalidation	-1
Low socio-economic status of the neighbourhood	Involvement in violence	1
Trauma history	Involvement in violence	1
ACEs	Involvement with the justice system	1
African/American	Involvement with the justice system	1
Police presence	Involvement with the justice system	1
Structural racism	Involvement with the justice system	1
Substance abuse	Involvement with the justice system	1
Lack of support	Isolation	1
Lack of transportation	Isolation	1
Rural	Isolation	1
Identity is outside the socially accepted norm in the community	Lack of approval for one's identity	1
Sexual minority	Lack of approval for one's identity	1
Policies promoting access to healthcare service and delivery	Lack of facilities or clinicians with skillset	-1
Poverty	Lack of facilities or clinicians with skillset	1
Suicide ideation	Lack of insight or self-appraising of thoughts	1
Policies promoting parental health education	Lack of parental coping mechanisms	-1
Child getting help	Lack of perceived behavior change	1
Poor parent/child relationship	Lack of support	1
Re-enactment of parental's ACEs	Lack of support	1
Family financial stress	Lack of transportation	-1
Access to lethal means	Lethality of method	1
Level of intent to die	Lethality of method	-1
Reactive act of suicide	Lethality of method	-1
Suicide attempt	Lethality of method	1
Suicide planning	Lethality of method	1
Suicide ideation	Level of intent to die	1
Structural racism	Living in impoverished environment	1
Family financial stress	Local job opportunities	-1
Living in impoverished environment	Local job opportunities	-1
Rural	Local job opportunities	-1
Structural racism	Local job opportunities	-1
In-patient treatment	Long stay	1
Long stay	Long stay	1
Mental health disorders	Long stay	1
Removal of lethal means	Looking for (new) means	1
Suicide planning	Looking for (new) means	1
Local job opportunities	Low household income	-1
Parental income from employment	Low household income	-1
Substance abuse	Low household income	1
Financial Stability	Low quality of housing	-1
Housing stability	Low quality of housing	-1
Many children in the home	Low quality of housing	1
Poverty	Low quality of housing	1
Poverty	Low socio-economic status of the neighbourhood	1
Rural	Low socio-economic status of the neighbourhood	1
Developmental disorders and delays	Marital relationship stress	1
Structural adversity	Maternal age at childbirth	1
Maternal substance use during pregnancy	Maternal substance use during childhood and adolescence	1
ACEs	Mental health disorders	1
Brain development problems	Mental health disorders	1
Cumulative trauma	Mental health disorders	1
Distress	Mental health disorders	1
Female	Mental health disorders	1
Identity conflict	Mental health disorders	1
Mental health disorders	Mental health disorders	1
Mental health treatment	Mental health disorders	-1
Mental illness in the family	Mental health disorders	1
Poverty	Mental health disorders	1
Psychological pain	Mental health disorders	1
Ruminative thoughts about dying	Mental health disorders	1
Stress	Mental health disorders	1
Struggles in relationships	Mental health disorders	1
Substance abuse	Mental health disorders	1
Suicide ideation	Mental health disorders	1
Toxic stress	Mental health disorders	1
Access to health care services	Mental health treatment	1
Barriers to accessing mental health treatment for the individual	Mental health treatment	-1
Financial Stability	Mental health treatment	1
Health insurance	Mental health treatment	1
In-patient treatment	Mental health treatment	1
Long stay	Mental health treatment	1
Parental involvement in care	Mental health treatment	1
Visit to the ER	Mental health treatment	1
Rural	Multi-generational despair	1
Juvenile delinquency	Negative cultural forces	1
Stigmatization of group	Negative cultural forces	1
Structural racism	Negative cultural forces	1
Access to healthcare	Neighbourhood risk factors	-1
Eviction and relocation in bad neighborhood	Neighbourhood risk factors	1
Exposure to poverty	Neighbourhood risk factors	1
Exposure to violence	Neighbourhood risk factors	1
Low socio-economic status of the neighbourhood	Neighbourhood risk factors	1
Neighbourhood violence	Neighbourhood risk factors	1
Schools-based services and nurturing	Neighbourhood risk factors	-1
Societal risk factors	Neighbourhood risk factors	1
Structural racism	Neighbourhood risk factors	1
Under-resourced communities	Neighbourhood risk factors	1
Living in impoverished environment	Neighbourhood violence	1
Maternal age at childbirth	Neighbourhood violence	1
Mental illness in the family	Neighbourhood violence	1
Parent’s substance use	Neighbourhood violence	1
Maternal substance use during pregnancy	Neurological disorders	1
Suicide attempt	Non-lethal	1
Exposure to violence	Normalization of violence	1
Poor parenting skills	Nurturing environment	-1
Low household income	Parent engage in illegal activities	1
African/American	Parent’s incarceration	1
Arrest of parent	Parent’s incarceration	1
Structural racism	Parent’s incarceration	1
Family financial stress	Parent’s substance use	1
Maternal substance use during childhood and adolescence	Parent’s substance use	1
Parents' coping via substance use	Parent’s substance use	1
Structural adversity	Parent’s substance use	1
Substance use treatment	Parent’s substance use	-1
Disabilities	Parental burden	1
Impulsivity	Parental burden	1
Mental health disorders	Parental burden	1
Quality of health	Parental burden	-1
(Unhealthy) coping strategies	Parental conflict	1
Success at school	Parental conflict	-1
Child escalation of conflicts	Parental escalation of conflicts	1
Lack of parental coping mechanisms	Parental escalation of conflicts	1
Family stress	Parental frustration	1
Lack of parental coping mechanisms	Parental frustration	1
Suicide attempt	Parental frustration	1
Education to get jobs	Parental income from employment	1
Employment	Parental income from employment	1
Local job opportunities	Parental income from employment	1
Parent’s incarceration	Parental income from employment	-1
Structural racism	Parental income from employment	-1
Parent’s substance use	Parental involvement	-1
Denial of problem	Parental involvement in care	-1
Hearing from child within therapy	Parental involvement in care	1
Lack of perceived behavior change	Parental involvement in care	1
Lack of support	Parental involvement in care	-1
Parent’s substance use	Parental involvement in care	-1
Parental lack of education on therapy	Parental involvement in care	-1
Parents' defensiveness	Parental involvement in care	-1
Therapy success	Parental involvement in care	1
African/American	Parental lack of education on therapy	0
Policies promoting parental health education	Parental lack of education on therapy	1
Socio-economic status	Parental lack of education on therapy	-1
Death of a parent	Parental loss	1
Divorce	Parental loss	1
Family history of suicides	Parental loss	1
Parent’s incarceration	Parental loss	1
Epi-genetic & behavioral modeling effects on parents	Parental perpetration of ACE	1
Parental stress	Parental perpetration of ACE	1
ACEs of parents	Parental risk factors	1
Corporal punishment	Parental risk factors	1
Family history of suicides	Parental risk factors	1
Household Challenges	Parental risk factors	1
Housing stability	Parental risk factors	-1
Income/person supported in the household	Parental risk factors	-1
Living in impoverished environment	Parental risk factors	1
Parent’s incarceration	Parental risk factors	1
Parent’s substance use	Parental risk factors	1
Single parent household	Parental risk factors	1
Treatment of parental mental health issue	Parental risk factors	-1
Untreated parental mental health issue	Parental risk factors	1
Developmental disorders and delays	Parental stress	1
Economic Policies for ACEs	Parental stress	-1
Eviction and relocation in bad neighborhood	Parental stress	1
Family financial stress	Parental stress	1
Neighbourhood risk factors	Parental stress	1
Parental burden	Parental stress	1
Parental risk factors	Parental stress	1
Poverty	Parental stress	1
Quality childcare	Parental stress	-1
Social support for parents	Parental stress	-1
Societal risk factors	Parental stress	1
Informing others of suicidal thoughts	Parents change practices at home	1
Parental involvement	Parents change practices at home	1
Suicide attempt	Parents change practices at home	1
Therapy	Parents change practices at home	1
Lack of parental coping mechanisms	Parents' coping via substance use	1
Parental frustration	Parents' coping via substance use	1
Internalized parental shame	Parents' defensiveness	1
Negative peers	Peers' coping through substance use	1
Negative peers	Peers you can talk to	1
Positive peers	Peers you can talk to	1
Awareness of adversity	Perceived ACE severity	1
Worst ACE experienced	Perceived ACE severity	1
Lack of facilities or clinicians with skillset	Physical Access to health care services	1
Policies promoting access to healthcare service and delivery	Physical Access to health care services	1
Poverty	Physical Access to health care services	-1
Rural	Physical Access to health care services	-1
Neighbourhood risk factors	Police presence	1
Poverty	Population-level inequities	1
Coping skills/resiliency	Positive handling of stress	1
Nurturing environment	Positive handling of stress	1
Positive peers	Positive handling of stress	1
Protective environment	Positive handling of stress	1
Stress	Positive handling of stress	1
Supportive relationships	Positive handling of stress	1
Suicide attempt	Post-attempt treatments	1
American Indian / Alaskan Native	Poverty	1
Educational attainments	Poverty	-1
Employment	Poverty	-1
Household Income	Poverty	-1
Low household income	Poverty	1
Low socio-economic status of the neighbourhood	Poverty	1
Maternal age at childbirth	Poverty	1
Mental illness in the family	Poverty	1
Number of adults in the home	Poverty	1
Parent’s substance use	Poverty	1
Rural	Poverty	1
Single parent household	Poverty	-1
Structural adversity	Poverty	1
Suicide attempt	Previous suicide attempts	1
Child getting help	Problems handling difficult emotions	1
Economic Policies for ACEs	Protective environment	1
Feeling a sense of purpose	Protective environment	1
Peers you can talk to	Protective environment	1
Positive interactions with parents	Protective environment	1
Sense of fulfilment	Protective environment	1
Supportive adults outside the home	Protective environment	1
Ability to connect	Protective factors	1
Access to social services	Protective factors	1
Connectedness	Protective factors	1
Coping skills/resiliency	Protective factors	1
Employment	Protective factors	1
Household Income	Protective factors	1
Lack of parental coping mechanisms	Protective factors	-1
Single parent household	Protective factors	-1
Social support for parents	Protective factors	1
Societal empathy and compassion for others	Protective factors	1
Supportive adults outside the home	Protective factors	1
Supportive families	Protective factors	1
Supportive Peers	Protective factors	1
African/American	Provision of care services	-1
Substance use treatment	Provision of care services	1
Waiting for provision of care services	Provision of care services	1
Access to services	Psychological harm on parents	1
Policies promoting access to healthcare service and delivery	Psychological harm on parents	-1
ACEs	Psychological pain	1
Coping skills/resiliency	Psychological pain	-1
Emotional breakup and rejection	Psychological pain	1
Interpersonal stressors	Psychological pain	1
Invalidation	Psychological pain	1
Mental health disorders	Psychological pain	1
Shame	Psychological pain	1
Substance abuse	Psychological pain	1
ACEs	Quality of health	-1
Good education in early childhood	Quality of health	1
African/American	Race-related detrimental healthcare outcomes	1
Tools for self-advocacy	Race-related detrimental healthcare outcomes	-1
ACEs	Reactive act of suicide	1
Impulsivity	Reactive act of suicide	1
Removal of lethal means	Reactive act of suicide	-1
Toxic stress	Reactive act of suicide	1
ACEs	Re-attempt	1
Domestic violence	Re-attempt	1
History of ACEs	Re-attempt	1
Removal of method previously used	Re-attempt	-1
Substance abuse	Re-attempt	1
Suicide attempt	Re-attempt	1
Suicide ideation	Re-attempt	1
Therapy	Re-attempt	-1
Ruminative thoughts about dying	Reduced fear of death	1
ACEs	Re-enactment of parental's ACEs	1
ACEs of parents	Re-enactment of parental's ACEs	1
Separation	Re-entry of parent	1
ACEs	Re-experiencing ACEs	1
ACEs	Religious Resentment	1
Religiosity	Religious Resentment	1
Access to health care services	Removal from care services	1
African/American	Removal from care services	1
Substance abuse	Removal from care services	1
Informing others of suicidal thoughts	Removal of lethal means	1
Survived an attempt	Removal of lethal means	1
Access to healthcare	Reporting abuse on children by medical professionals	1
Employment	Risks in broader environment	-1
Household Income	Risks in broader environment	-1
Local job opportunities	Risks in broader environment	-1
Low socio-economic status of the neighbourhood	Risks in broader environment	1
Neighbourhood violence	Risks in broader environment	1
Poverty	Risks in broader environment	1
Social support for parents	Risks in broader environment	-1
ACEs	Risky behaviours	1
Suicide ideation	Risky behaviours	1
Suicide ideation	Ruminative thoughts about dying	1
Living in impoverished environment	School funding	-1
Bullying	School problems	1
Mental health disorders	School problems	1
School problems	School problems	1
School tolerance of injustice and victimization	School problems	1
Social isolation from peers in school settings	School problems	1
Success at school	School problems	-1
Mental health disorders	Self-destructive thoughts	1
Abusive relationships with peers	Self-esteem	-1
ACEs	Self-esteem	-1
Interpersonal stressors	Self-esteem	-1
Suicide ideation	Self-esteem	-1
(Unhealthy) coping strategies	Self-harm	1
Competencies	Sense of fulfilment	1
Divorce	Separation	1
Parent’s incarceration	Separation	1
Child welfare intervention	Separation from parents	1
Death of a parent	Separation from parents	1
Parent’s incarceration	Separation from parents	1
ACEs	Shame	1
Bullying	Shame	1
Sexual minority	Shame	1
Divorce	Single parent household	1
Family history of suicides	Single parent household	1
Parent’s incarceration	Single parent household	1
Abusive relationships with peers	Situational / interpersonal interactions	1
Identity conflict	Situational / interpersonal interactions	1
Negative cultural forces	Situational / interpersonal interactions	1
Trauma history	Situational / interpersonal interactions	1
Rural	Social norms focusing on independence / being responsible for your own health	1
Community resources for help	Societal risk factors	-1
Income inequality	Societal risk factors	1
Institutional & cultural disparity and inequity	Societal risk factors	1
Sexism	Societal risk factors	1
Structural racism	Societal risk factors	1
Under-resourced communities	Societal risk factors	1
Socio-economic status	Stigma of embarassment	1
ACEs	Stress	1
Background stress	Stress	1
Disruptive events	Stress	1
Exposure to family stressors	Stress	1
Exposure to violence	Stress	1
Segregated living	Structural racism	1
Societal empathy and compassion for others	Structural racism	-1
Substance abuse	Struggles in relationships	1
(Unhealthy) coping strategies	Substance abuse	1
ACEs	Substance abuse	1
Coping skills/resiliency	Substance abuse	-1
Late childhood and adolescence	Substance abuse	1
Low socio-economic status of the neighbourhood	Substance abuse	1
Mental health disorders	Substance abuse	1
Negative peers	Substance abuse	1
Psychological pain	Substance abuse	1
Rural	Substance abuse	1
Struggles in relationships	Substance abuse	1
Substance abuse	Substance abuse	1
Substance use treatment	Substance abuse	-1
Suicide ideation	Substance abuse	1
Tribal community	Substance abuse	1
African/American	Substance use treatment	-1
Health insurance	Substance use treatment	1
In-patient treatment	Substance use treatment	1
Involvement with the justice system	Substance use treatment	1
Substance abuse	Substance use treatment	1
ACEs	Success at school	-1
Low socio-economic status of the neighbourhood	Success at school	-1
Access to lethal means	Suicide attempt	1
Access to services	Suicide attempt	-1
ACEs	Suicide attempt	1
Burdensomness	Suicide attempt	1
Clarity of planning	Suicide attempt	1
Connectedness	Suicide attempt	-1
Coping skills/resiliency	Suicide attempt	-1
Delayed plan	Suicide attempt	-1
Juvenile delinquency	Suicide attempt	1
Difficult family situation	Suicide attempt	1
Engaging in conflicts	Suicide attempt	1
Execution of suicide plan	Suicide attempt	1
Family history of suicides	Suicide attempt	1
Female	Suicide attempt	1
Homelessness	Suicide attempt	1
Hopelessness	Suicide attempt	1
Impulsivity	Suicide attempt	1
Isolation	Suicide attempt	1
Late childhood and adolescence	Suicide attempt	1
Loneliness	Suicide attempt	1
Mental health disorders	Suicide attempt	1
Parental loss	Suicide attempt	1
Peers with risky behaviors	Suicide attempt	1
Policies on responsible suicide awareness	Suicide attempt	-1
Policies preventing suicide attempt	Suicide attempt	-1
Previous suicide attempts	Suicide attempt	1
Reactive act of suicide	Suicide attempt	1
Re-attempt	Suicide attempt	1
Re-experiencing ACEs	Suicide attempt	1
Religiosity	Suicide attempt	-1
School problems	Suicide attempt	1
Substance abuse	Suicide attempt	1
Suicide attempt	Suicide attempt	1
Suicide ideation	Suicide attempt	1
Suicide planning	Suicide attempt	1
Suicide treatment	Suicide attempt	-1
Suicides among friends	Suicide attempt	1
Supportive Peers	Suicide attempt	-1
Trauma history	Suicide attempt	1
Use of crisis/prevention services	Suicide attempt	-1
Ability to safe life by treatment	Suicide fatality	-1
Access to lethal means	Suicide fatality	1
Access to services	Suicide fatality	-1
ACEs	Suicide fatality	1
Family history of suicides	Suicide fatality	1
Female	Suicide fatality	-1
Gender: Male	Suicide fatality	1
Historical trauma	Suicide fatality	1
Imitating a suicidal behavior	Suicide fatality	1
Impulsivity	Suicide fatality	1
Late childhood and adolescence	Suicide fatality	1
Lethality of method	Suicide fatality	1
Mental health disorders	Suicide fatality	1
Mental illness in the family	Suicide fatality	1
Normalization of violence	Suicide fatality	1
Parent’s substance use	Suicide fatality	1
Poverty	Suicide fatality	1
Substance abuse	Suicide fatality	1
Suicide attempt	Suicide fatality	1
Tribal community	Suicide fatality	1
Access to health care services	Suicide ideation	-1
Access to services	Suicide ideation	-1
ACEs	Suicide ideation	1
Barriers to accessing mental health treatment for the individual	Suicide ideation	1
Bullying	Suicide ideation	1
Burdensomness	Suicide ideation	1
Child getting help	Suicide ideation	-1
Chronic pain	Suicide ideation	1
Clarity of planning	Suicide ideation	1
Co-morbidities	Suicide ideation	1
Competencies	Suicide ideation	-1
Connectedness	Suicide ideation	-1
Coping skills/resiliency	Suicide ideation	-1
Cultural/religious beliefs that see suicide as unacceptable	Suicide ideation	-1
Cumulative trauma	Suicide ideation	1
Juvenile delinquency	Suicide ideation	1
Difficult family situation	Suicide ideation	1
Coping Skills/Resilience	Suicide ideation	-1
Experience in acting as a reaction to feelings	Suicide ideation	1
Faith	Suicide ideation	1
Family financial stress	Suicide ideation	1
Family history of suicides	Suicide ideation	1
Capacity for suicide	Suicide ideation	1
Feelings of self-worth	Suicide ideation	-1
Female	Suicide ideation	1
Historical trauma	Suicide ideation	1
History of child maltreatment	Suicide ideation	1
Hopelessness	Suicide ideation	1
Housing stability	Suicide ideation	-1
Identity conflict	Suicide ideation	1
Insufficient understanding of the finality of suicide	Suicide ideation	1
Invalidating family environment	Suicide ideation	1
Isolation	Suicide ideation	1
Lack of support	Suicide ideation	1
Late childhood and adolescence	Suicide ideation	1
Loneliness	Suicide ideation	1
Mental health disorders	Suicide ideation	1
Parental loss	Suicide ideation	1
Policies on responsible suicide awareness	Suicide ideation	-1
Poverty	Suicide ideation	1
Previous suicide attempts	Suicide ideation	1
Protective factors	Suicide ideation	-1
Psychological pain	Suicide ideation	1
Religiosity	Suicide ideation	-1
School problems	Suicide ideation	1
Self-destructive thoughts	Suicide ideation	1
Self-esteem	Suicide ideation	-1
Situational / interpersonal interactions	Suicide ideation	1
Stigma of asking for help	Suicide ideation	1
Substance abuse	Suicide ideation	1
Suicide planning	Suicide ideation	1
Suicides among friends	Suicide ideation	1
Supportive relationships	Suicide ideation	-1
Trauma history	Suicide ideation	1
Traumatic experience of the ACE	Suicide ideation	1
Connectedness	Suicide planning	-1
Policies on responsible suicide awareness	Suicide planning	-1
Suicide attempt	Suicide planning	1
Suicide ideation	Suicide planning	1
Access to services	Suicide treatment	1
Connectedness	Suicide treatment	1
Suicide attempt	Suicide treatment	1
Parents change practices at home	Supervised internet access	1
Parent’s incarceration	Supportive adults outside the home	-1
Working multiple jobs	Supportive adults outside the home	-1
Nurturing environment	Supportive families	1
Suicide attempt	Survived an attempt	1
Access to health care services	Therapy	1
Informing others of suicidal thoughts	Therapy	1
Suicide attempt	Therapy	1
Survived an attempt	Therapy	1
Care at home	Therapy success	1
Child getting help	Therapy success	1
Feeling energetic and hopeful	Therapy success	1
Hospitalized	Therapy success	1
Parental involvement	Therapy success	1
Parental involvement in care	Therapy success	1
Policies promoting access to healthcare service and delivery	Therapy success	1
Problems handling difficult emotions	Therapy success	-1
Invalidation	Toxic stress	1
Positive peers	Toxic stress	-1
Stress	Toxic stress	1
ACEs	Trauma history	1
Emotional breakup and rejection	Trauma history	1
Tribal community	Trauma history	1
ACEs	Traumatic experience of the ACE	1
Age of onset	Traumatic experience of the ACE	1
Chronicity	Traumatic experience of the ACE	1
Fearful of telling about the ACE	Traumatic experience of the ACE	1
Hopelessness	Traumatic experience of the ACE	1
Lack of support	Traumatic experience of the ACE	1
Not fully developed cognitive abilities	Traumatic experience of the ACE	-1
Others knew and didn't intervene	Traumatic experience of the ACE	1
Physical traces of the ACE	Traumatic experience of the ACE	1
Poverty	Traumatic experience of the ACE	1
Severity	Traumatic experience of the ACE	1
Supportive adults outside the home	Traumatic experience of the ACE	-1
Access to mental health care	Treatment of mental health issues	1
Mental health disorders	Treatment of mental health issues	1
Access to mental health care	Treatment of parental mental health issue	1
Untreated parental mental health issue	Treatment of parental mental health issue	1
Structural racism	Under-resourced communities	1
Culture of secrecy	Undetected attempts by agents of change	1
Detection via screening	Undetected attempts by agents of change	-1
Informing others of suicidal thoughts	Undetected attempts by agents of change	-1
Non-lethal	Undetected attempts by agents of change	1
Reporting abuse on children by medical professionals	Undetected attempts by agents of change	-1
Mental illness in the family	Undiagnosed parental mental health issue	1
Neighbourhood violence	Unsafe to go outside	1
Undiagnosed parental mental health issue	Untreated parental mental health issue	1
Distrust of mental health	Unwillingness to access medical services	1
Child getting help	Use of crisis/prevention services	1
Child risk factors	Victimisation of Children	1
Population-level inequities	Victimisation of Children	1
Connectedness	Visit to the ER	1
Externally sought medical help	Visit to the ER	1
Lack of insight or self-appraising of thoughts	Visit to the ER	1
Non-lethal	Visit to the ER	1
Post-attempt treatments	Visit to the ER	1
Suicide attempt	Visit to the ER	1
Suicide ideation	Visit to the ER	1
ACEs	Vulnerability	1
History of ACEs	Vulnerability	1
Access to health care services	Waiting for provision of care services	1
Diversity of norms in the community	Welcoming and supporting church	1
