# Supplementary material for: A systems science approach to identifying data gaps in national data sources on adolescent suicidal ideation and suicide attempt in the United States
Source: BMC Public Health. 2023 Apr 1;23:627. doi: 10.1186/s12889-023-15320-8 (PMC10067278; doi:10.1186/s12889-023-15320-8)
Supplement: Supplementary file 4 — Additional file 4. Scripts for link-level analysis. [file 12889_2023_15320_MOESM4_ESM.zip › Edge Classification/Nodes data availability (full)-01.28.22.xlsx - nodes.csv]

Nodes	AddHealth	NVDRS	YRBSS	NSDUH	ABCD
(Non Caucasian) Ethnicity	Yes	Yes	Yes	Yes	Yes
(Unhealthy) coping strategies	Yes	No	No	No	Yes
Ability to connect	No	No	No	No	Yes
Ability to express one self	No	No	No	No	Yes
Ability to identify suicide methods	No	No	No	No	No
Ability to protect self	No	No	No	No	No
Ability to safe life by treatment	No	No	No	No	No
Ability to work	Yes	No	No	Yes	No
Abusive relationships with peers	No	No	Yes	No	Yes
Acceptance of one's identity	No	No	No	No	Yes
Access to care	No	No	No	No	Yes
Access to healthcare	Yes	No	No	No	Yes
Access to immediate effective clinical care	Yes	No	No	No	Yes
Access to lethal means	Yes	Yes	Yes	Yes	Yes
Access to mental health care	No	No	No	No	Yes
Access to services	Yes	No	No	Yes	Yes
Access to social services	Yes	No	No	No	No
ACEs	Yes	Yes	Yes	No	Yes
ACEs of parents	No	No	No	No	Yes
ACEs of siblings	No	No	No	No	Yes
Achieving financial security via home ownership	Yes	No	No	Yes	No
Advantaged group	No	No	No	No	Yes
African/American	Yes	Yes	Yes	Yes	Yes
Age 10 - 17	Yes	Yes	Yes	Yes	Yes
Age of onset	Yes	No	No	No	Yes
American Indian / Alaskan Native	Yes	Yes	Yes	Yes	No
Anticipated negative treatment experience	No	No	No	Yes	No
Arrest of parent	Yes	No	No	No	Yes
Availability of expected method	Yes	No	No	Yes	No
Availability of related psychiatrists	No	No	No	No	No
Awareness of adversity	No	No	No	No	No
Background stress	Yes	Yes	No	No	Yes
Barriers to accessing mental health treatment for the individual	No	No	No	Yes	Yes
Being in foster care	Yes	Yes	No	Yes	Yes
Biological embedding of trauma in the family	No	No	No	No	No
Brain development problems	No	No	Yes	No	Yes
Bring to E.R.	Yes	No	No	Yes	Yes
Bullying	No	No	Yes	No	Yes
Burdensomness	No	No	No	No	Yes
Buying drugs in places with exposure to violence	No	No	No	Yes	Yes
Capacity for suicide	Yes	Yes	Yes	Yes	Yes
Care at home	Yes	No	No	Yes	Yes
Caregivers' needs are unmet	No	No	No	No	Yes
Child age	Yes	Yes	Yes	Yes	Yes
Child development fund for future education	No	No	No	No	No
Child escalation of conflicts	No	No	No	Yes	Yes
Child getting help	Yes	No	No	Yes	Yes
Child risk factors	Yes	Yes	Yes	Yes	Yes
Child welfare intervention	Yes	Yes	No	Yes	Yes
Chronic exposure to adversity	Yes	No	No	No	Yes
Chronic exposure to unsafe messaging	No	No	No	No	Yes
Chronic pain	No	Yes	No	No	Yes
Chronicity	Yes	No	No	No	No
Church stigmatization of LGBTQ or gender minority	No	No	No	No	No
Clarity of planning	Yes	Yes	Yes	Yes	No
Cohesion of family	Yes	No	No	No	Yes
Community exposure to suicide	No	No	No	No	No
Community promotion of mental health	No	No	No	No	No
Community resources for help	No	No	No	No	No
Community support	No	No	No	No	Yes
Co-morbidities	Yes	No	Yes	Yes	Yes
Competencies	No	No	No	No	Yes
Conflict situation	No	No	No	No	Yes
Connectedness	No	No	No	No	Yes
Contact with other individuals in the justice system	Yes	No	No	Yes	Yes
Coping skills/resiliency	No	No	No	Yes	Yes
Corporal punishment	No	No	No	No	Yes
Cost of specialized childcare expenses and services	No	No	No	No	No
Crisis center	No	No	No	No	No
Cultural norms supportive of spanking	No	No	No	No	No
Cultural norms that do not see ACEs as a problem	No	No	No	No	No
Cultural/religious beliefs that see suicide as unacceptable	No	No	No	No	No
Culture of masculinity	Yes	No	No	No	No
Culture of secrecy	No	No	No	No	No
Cumulative trauma	Yes	No	No	No	Yes
Death of a parent	Yes	Yes	No	No	Yes
Delayed plan	No	No	No	No	No
Delinquency	Yes	Yes	No	No	Yes
Denial of problem	Yes	No	No	Yes	No
Detection via screening	No	No	No	Yes	No
Devaluation of one's identity	No	No	No	No	No
Development of social support	No	No	No	No	Yes
Developmental disorders and delays	Yes	Yes	No	No	Yes
Developmental transition	No	No	No	No	Yes
Difficult family situation	Yes	Yes	No	No	Yes
Disabilities	Yes	Yes	No	Yes	Yes
Discriminatory hiring practices	No	No	No	No	No
Disruptive behaviors	Yes	Yes	Yes	Yes	Yes
Disruptive events	Yes	No	No	No	Yes
Distance to access help	No	No	No	Yes	No
Distress	Yes	Yes	No	Yes	Yes
Distrust of mental health	No	No	No	Yes	No
Diversity of norms in the community	No	No	No	No	No
Divorce	Yes	No	No	No	Yes
Domestic violence	Yes	No	No	No	Yes
Economic Policies for ACEs	Yes	No	No	Yes	No
Education to get jobs	No	No	No	No	No
Educational attainments	Yes	No	Yes	Yes	Yes
Emotional breakup and rejection	No	No	No	No	Yes
Employment	Yes	No	No	Yes	No
Engaging in conflicts	No	No	No	No	Yes
Engaging in externalizing behaviors	No	No	No	No	Yes
Epi-genetic & behavioral modeling effects on parents	No	No	No	No	No
Equipped with psychological and interpersonal skills	No	No	No	No	Yes
Eviction and relocation in bad neighborhood	Yes	Yes	No	No	Yes
Execution of suicide plan	Yes	Yes	No	Yes	Yes
Experience in acting as a reaction to feelings	No	No	No	No	Yes
Experienced negative treatment experience	No	No	No	No	No
Experiences of failure	Yes	No	No	No	Yes
Exposure to family stressors	Yes	No	No	No	Yes
Exposure to poverty	Yes	No	No	Yes	Yes
Exposure to violence	Yes	Yes	Yes	Yes	Yes
Externally sought medical help	No	No	No	Yes	Yes
Faith	Yes	No	No	Yes	Yes
Family financial stress	Yes	No	No	Yes	Yes
Family history of secrecy	No	No	No	No	No
Family history of suicides	Yes	Yes	No	No	Yes
Family risk factors	Yes	Yes	No	No	Yes
Family stress	Yes	Yes	No	No	Yes
Fearful of telling about the ACE	No	No	No	No	No
Feeling a sense of purpose	No	No	No	No	Yes
Feeling capable to carry on suicide	No	Yes	No	No	No
Feeling energetic and hopeful	No	No	No	No	Yes
Feeling in pain and trapped	No	No	No	No	Yes
Feeling of insecurity	No	No	No	No	Yes
Feeling that your group is not valued	Yes	No	No	No	Yes
Feelings of self-worth	Yes	No	Yes	No	Yes
Female	Yes	Yes	Yes	Yes	Yes
Fighting in the house	Yes	No	No	Yes	Yes
Financial Stability	Yes	No	No	Yes	Yes
Frustrated stress response in parents	No	No	No	No	Yes
Gender: Male	Yes	Yes	Yes	Yes	Yes
Gender-based violence	No	No	No	No	No
Genetic & environmental factor	No	No	No	No	Yes
Getting labeled at school	No	No	No	No	Yes
Good education in early childhood	No	No	No	Yes	Yes
Harsh discipline	Yes	No	No	No	Yes
Health education	No	No	No	Yes	Yes
Health insurance	Yes	No	No	Yes	Yes
Healthy mentoring	No	No	No	Yes	Yes
Hearing from child within therapy	No	No	No	No	No
Help-seeking behaviors	No	No	No	Yes	Yes
Historical trauma	Yes	Yes	No	No	Yes
History of ACEs	Yes	No	No	No	Yes
History of child maltreatment	Yes	Yes	No	No	Yes
Homelessness	Yes	Yes	No	No	Yes
Hopelessness	No	No	Yes	Yes	Yes
Hospitalization from abuse	No	No	No	No	Yes
Hospitalized	Yes	Yes	No	Yes	Yes
Household Challenges	Yes	No	No	Yes	Yes
Household dysfunction	Yes	No	No	No	Yes
Household Income	Yes	No	No	Yes	Yes
Housing stability	Yes	Yes	No	No	Yes
Identity conflict	No	No	Yes	Yes	Yes
Identity is outside the socially accepted norm in the community	No	No	No	No	Yes
Imitating a suicidal behavior	No	No	No	No	Yes
Impulsivity	No	No	No	No	Yes
Income inequality	No	No	No	No	No
Income/person supported in the household	Yes	No	No	Yes	Yes
Increased willingness to apply pain to one self	No	No	No	No	Yes
Informing friends of intention	No	Yes	No	No	No
Informing others of suicidal thoughts	No	Yes	No	No	No
In-patient treatment	No	No	No	Yes	Yes
Institutional & cultural disparity and inequity	No	No	No	No	No
Insufficient understanding of the finality of suicide	No	No	No	No	No
Internalized parental shame	No	No	No	No	No
Internalized response to trauma	No	No	No	No	No
Interpersonal problems	Yes	Yes	Yes	Yes	Yes
Interpersonal stressors	Yes	Yes	Yes	Yes	Yes
Introduction of new lethal means	Yes	Yes	No	Yes	No
Invalidating family environment	Yes	Yes	No	Yes	Yes
Invalidation	Yes	Yes	No	Yes	Yes
Involvement in violence	Yes	Yes	Yes	Yes	Yes
Involvement with the justice system	Yes	Yes	No	Yes	Yes
Isolation	Yes	No	No	Yes	Yes
Knowing a peer who got help	No	No	No	No	No
Lack of approval for one's identity	No	No	No	No	Yes
Lack of education in the family and community	Yes	No	No	No	Yes
Lack of facilities or clinicians with skillset	No	No	No	Yes	No
Lack of insight or self-appraising of thoughts	No	No	No	No	Yes
Lack of parental coping mechanisms	No	No	No	No	Yes
Lack of perceived behavior change	No	No	No	No	No
Lack of support	Yes	Yes	No	Yes	Yes
Lack of transportation	Yes	No	No	Yes	Yes
Late childhood and adolescence	Yes	Yes	Yes	No	Yes
Lethality of method	No	Yes	No	No	No
Level of intent to die	No	Yes	Yes	No	Yes
Living in impoverished environment	Yes	No	No	Yes	Yes
Local job opportunities	Yes	No	No	No	No
Loneliness	Yes	No	No	No	Yes
Long stay	No	No	No	Yes	No
Looking for (new) means	No	No	No	No	No
Low household income	Yes	No	No	Yes	Yes
Low quality of housing	Yes	No	No	No	Yes
Low socio-economic status of the neighbourhood	Yes	No	No	No	Yes
Many children in the home	Yes	No	No	No	Yes
Marital relationship stress	Yes	Yes	No	No	Yes
Maternal age at childbirth	Yes	No	No	No	Yes
Maternal substance use during childhood and adolescence	Yes	Yes	No	No	Yes
Maternal substance use during pregnancy	No	No	No	No	Yes
Mental disability	Yes	Yes	No	Yes	Yes
Mental health disorders	Yes	Yes	No	Yes	Yes
Mental health treatment	Yes	Yes	No	Yes	Yes
Mental illness in the family	No	No	No	Yes	Yes
Multi-generational despair	No	No	No	No	No
Negative cultural forces	No	No	No	No	Yes
Negative peers	Yes	No	No	Yes	Yes
Neighbourhood risk factors	Yes	No	No	No	Yes
Neighbourhood violence	Yes	No	No	No	Yes
Neurological disorders	No	Yes	No	No	Yes
Non-lethal	No	Yes	Yes	No	No
Normalization of violence	No	No	No	No	No
Not fully developed cognitive abilities	No	Yes	Yes	No	Yes
Number of adults in the home	No	No	No	Yes	Yes
Nurturing environment	Yes	No	No	Yes	Yes
Others knew and didn't intervene	No	No	No	No	No
Parent engage in illegal activities	Yes	No	No	No	Yes
Parent’s incarceration	Yes	No	No	No	Yes
Parent’s substance use	Yes	No	No	No	Yes
Parental burden	No	No	No	No	Yes
Parental conflict	Yes	Yes	No	Yes	Yes
Parental escalation of conflicts	No	No	No	No	Yes
Parental frustration	No	No	No	No	Yes
Parental income from employment	Yes	No	No	No	Yes
Parental involvement	Yes	No	No	Yes	Yes
Parental involvement in care		No	No	No	No
Parental lack of education on therapy	No	No	No	No	No
Parental loss	Yes	Yes	No	No	Yes
Parental perpetration of ACE	Yes	Yes	No	No	No
Parental risk factors	Yes	No	No	No	Yes
Parental stress	Yes	No	No	No	Yes
Parents change practices at home	No	No	No	No	Yes
Parents' coping via substance use	No	No	No	No	Yes
Parents' defensiveness	No	No	No	No	No
Parents experienced corporal punishments as kids	No	No	No	No	No
Past history of segregation in medical facilities	No	No	No	No	No
Peer victimization	No	Yes	Yes	No	Yes
Peers' coping through substance use	No	No	No	Yes	Yes
Peers with risky behaviors	No	No	No	Yes	Yes
Peers you can talk to	Yes	No	No	Yes	Yes
Perceived ACE severity	No	No	No	No	No
Personal belief that one's identity is a choice	No	No	No	No	No
Personal belief that people are born this way	No	No	No	No	No
Physical access to care	Yes	No	No	Yes	Yes
Physical disability	Yes	Yes	Yes	No	Yes
Physical traces of the ACE	No	No	No	No	No
Police presence	Yes	Yes	No	No	Yes
Policies increasing connectedness	No	No	No	No	No
Policies on responsible suicide awareness	No	No	No	No	No
Policies preventing suicide attempt	No	No	No	No	No
Policies preventing suicide completion	No	No	No	No	No
Policies promoting access to healthcare service and delivery	No	No	No	Yes	No
Policies promoting parental health education	No	No	No	No	No
Poor parent/child relationship	Yes	Yes	No	Yes	Yes
Poor parenting skills	No	No	No	No	Yes
Population-level inequities	Yes	No	No	No	No
Positive childhood experiences	Yes	No	No	Yes	Yes
Positive handling of stress	No	No	No	Yes	Yes
Positive interactions with parents	Yes	No	No	Yes	Yes
Positive peers	Yes	No	No	Yes	Yes
Post-attempt treatments	No	No	Yes	Yes	Yes
Poverty	Yes	No	No	Yes	Yes
Previous suicide attempts	No	Yes	Yes	Yes	Yes
Problems handling difficult emotions	No	No	Yes	Yes	Yes
Protective environment	Yes	No	No	No	Yes
Protective factors	Yes	No	No	Yes	Yes
Provision of care services	Yes	No	No	Yes	Yes
Psychological harm on parents	No	No	No	No	Yes
Psychological pain	No	No	No	Yes	Yes
Quality childcare	No	No	No	No	No
Quality of health	Yes	No	Yes	Yes	Yes
Race-related detrimental healthcare outcomes	No	No	No	No	No
Reactive act of suicide	No	No	No	No	No
Re-attempt	No	Yes	No	No	No
Reduced fear of death	No	Yes	No	No	No
Re-enactment of parental's ACEs	No	No	No	No	No
Re-entry of parent	No	No	No	No	Yes
Re-experiencing ACEs	No	No	Yes	No	Yes
Religiosity	Yes	No	No	Yes	Yes
Religious Resentment	No	No	No	No	No
Relocation of existing services	No	No	No	No	No
Removal from care services	No	No	No	No	No
Removal of lethal means	No	No	No	No	No
Removal of method previously used	No	No	No	No	No
Reporting abuse on children by medical professionals	No	No	No	No	Yes
Risks in broader environment	Yes	No	Yes	Yes	Yes
Risky behaviours	Yes	No	Yes	Yes	Yes
Ruminative thoughts about dying	No	Yes	Yes	Yes	Yes
Rural	Yes	No	No	Yes	No
School funding	No	No	No	No	No
School problems	Yes	Yes	Yes	Yes	Yes
School tolerance of injustice and victimization	No	No	No	No	No
Schools-based services and nurturing	Yes	No	No	Yes	Yes
Segregated living	No	No	No	No	No
Self-destructive thoughts	Yes	Yes	Yes	Yes	Yes
Self-esteem	No	No	No	Yes	Yes
Self-harm	No	No	Yes	Yes	Yes
Sense of fulfilment	No	No	No	No	Yes
Separation	Yes	No	No	No	Yes
Separation from parents	Yes	Yes	No	No	Yes
Severity	No	No	No	No	Yes
Sexism	No	No	No	No	No
Sexual minority	Yes	Yes	Yes	Yes	Yes
Shame	No	No	No	Yes	Yes
Single parent household	Yes	No	No	Yes	Yes
Situational / interpersonal interactions	YEs	Yes	Yes	Yes	Yes
Social isolation from peers in school settings	Yes	No	No	No	Yes
Social norms focusing on independence / being responsible for your own health	No	No	No	No	No
Social norms promoting help-seeking	No	No	No	No	No
Social support for parents	Yes	No	No	Yes	Yes
Societal empathy and compassion for others	No	No	No	No	No
Societal risk factors	Yes	No	Yes	No	Yes
Socio-economic status	Yes	No	No	Yes	Yes
Stigma of asking for help	No	No	No	Yes	No
Stigma of embarassment	No	No	No	Yes	No
Stigma of mental health treatment	No	No	No	Yes	No
Stigma of the ACE	No	No	No	No	No
Stigmatization of group	Yes	No	No	No	Yes
Stress	Yes	Yes	No	Yes	Yes
Structural adversity	No	No	No	No	Yes
Structural racism	No	No	No	No	No
Struggles in relationships	Yes	Yes	Yes	Yes	Yes
Substance abuse	Yes	Yes	Yes	Yes	Yes
Substance use treatment	Yes	Yes	No	Yes	Yes
Success at school	Yes	No	No	Yes	Yes
Suicide attempt	Yes	Yes	Yes	Yes	Yes
Suicide fatality	No	Yes	No	No	No
Suicide ideation	Yes	Yes	Yes	Yes	Yes
Suicide planning	No	Yes	Yes	Yes	Yes
Suicide treatment	Yes	No	Yes	Yes	Yes
Suicides among friends	Yes	Yes	No	No	Yes
Supervised internet access	No	No	No	No	No
Supportive adults outside the home	Yes	No	No	Yes	Yes
Supportive families	Yes	No	No	Yes	Yes
Supportive Peers	Yes	No	No	No	Yes
Supportive relationships	Yes	No	No	Yes	Yes
Survived an attempt	No	Yes	Yes	Yes	Yes
Technology to access the system	Yes	No	No	No	Yes
Therapy	Yes	Yes	No	Yes	Yes
Therapy success	No	No	No	Yes	No
Time and literacy to access resources	No	No	No	No	Yes
Tools for self-advocacy	No	No	No	Yes	Yes
Toxic stress	No	No	No	No	Yes
Trauma history	Yes	Yes	Yes	No	Yes
Traumatic experience of the ACE	No	No	No	No	Yes
Treatment of mental health issues	Yes	Yes	No	Yes	Yes
Treatment of parental mental health issue	No	No	No	No	Yes
Tribal community	Yes	Yes	No	Yes	No
Under-resourced communities	Yes	No	No	No	Yes
Undetected attempts by agents of change	No	No	No	No	No
Undiagnosed parental mental health issue	No	No	No	No	Yes
Unsafe to go outside	No	No	Yes	No	Yes
Untreated parental mental health issue	No	No	No	No	Yes
Unwillingness to access medical services	No	No	No	Yes	Yes
Use of crisis/prevention services	No	No	No	Yes	Yes
Victimisation of Children	Yes	Yes	Yes	No	Yes
Visit of ER	Yes	No	Yes	Yes	Yes
Vulnerability	Yes	No	No	Yes	Yes
Waiting for provision of care services	No	No	No	Yes	Yes
Welcoming and supporting church	No	No	No	No	Yes
Witnessing community violence	Yes	No	No	No	Yes
Working multiple jobs	Yes	No	No	No	No
Worst ACE experienced	No	No	No	No	No
Younger age ( < 4 )	No	No	No	No	No
