# Supplementary material for: A systems science approach to identifying data gaps in national data sources on adolescent suicidal ideation and suicide attempt in the United States
Source: BMC Public Health. 2023 Apr 1;23:627. doi: 10.1186/s12889-023-15320-8 (PMC10067278; doi:10.1186/s12889-023-15320-8)
Supplement: Supplementary file 5 — Additional file 5: Table S4. Suicide datasets inventory. [file 12889_2023_15320_MOESM5_ESM.xlsx]

## Sheet: Sheet 1
Table S2. Suicide datasets inventory.
Data Source	Population/Sample	Collection Method	Original Source of Data	Suicide Ideation or Attempt Question or Indicator in Data Source	Suicide risk factors and adverse childhood experiences (ACEs) related variables	1st Year of Data Collection	Frequency of Data Collection or Latest Update	Include or Exclude in Analysis
Adolescent Brain Cognitive Development Study (ABCD)	Ten-year longitudinal study of a cohort of U.S. youth starting from ages 9 and 10 in 2018 (follow-up projected through 2028)	Clinical assessments, (lab-based and self-report) parent-reports, and biomarker data	National Institutes of Health (NIH) Consortium	Yes	Community risk and protective factors, traumatic life events, child mental health status, family mental health history, family conflict, violence victimization, peer conflict, substance use, emotional regulation, social development, gender identity	2018	Annual and six-month intervals throughout the 10-year study period	Include
Adoption and Foster Care Analysis and Reporting System (AFCARS)	All children in foster care and those who have been adopted with title IV-E agency	Adminstrative case-level information from state and tribal title IV-E agencies	Office of the Administration for Children and Families	No	Home removal cause (i.e., child abuse or neglect, substance abuse)	1998	Annually	Exclude - Administrative data; no suicide questions
Adverse Childhood Experiences (ACEs) Internet Panel	Probability based sample of US adults 18 years or older who opt into YouGov (>million)	Online, self-report	YouGov.com	No	Physical abuse, sexual abuse, emotional abuse, physical neglect, emotional neglect, harsh parenting, intimiate partner violence, mental illness in household, substance abuse in household, incarcerated relative, parental separation/divorce	2019		Exclude - No suicide questions; Not representative
Behavioral Risk Factor Surveillance System (BRFSS)	Sample of U.S. adults 18 years or older in households	Random-digit dialing (RDD) on landline and cell phone, self-report	Centers for Disease Control and Prevention, Division of Population Health	No	Physical abuse, sexual abuse, emotional abuse, intimiate partner violence, mental illness in household, substance abuse in household, incarcerated relative, parental separation/divorce	2009	Annually	Exclude - No suicide questions
CDC-Kaiser Permanente Adverse Childhood Experiences (ACE) Study	17,000 HMO members from Southern California	Health Maintenance Organization (HMO) members from Southern California receiving physical exams completed confidential surveys regarding their childhood experiences and current health status and behaviors.	Kaiser Permanente	Yes	Physical abuse, sexual abuse, emotional abuse, physical neglect, emotional neglect, harsh parenting, intimiate partner violence, mental illness in household, substance abuse in household, incarcerated relative, parental separation/divorce	1995	1995 & 1997	Exclude - Age
Family Transitions Project	A 22-year, 3-generation study of a cohort of youth in 12th grade grown to 29 in rural Iowa	Prospective cohort follow-up; home visits, self report	Iowa State University	Unknown	Harsh parenting, child abuse (physical, sexual, emotional), child neglect, household substance abuse, household mental illness, and parental separation or divorce	1994 when youth were in 12th grade	Alternating years from 1995-2005; Assessments began when the adolescents' were in 7th, 8th, 9th, 10, and 12th grade, as well as a year later when the adolescents’ averaged 18 years of age.	Exclude - Not representative
Healthcare Cost and Utilization Project (HCUP)	A 20-percent stratified sample of 995 U.S. community hospitals located in 35 States	Hospital discharge data	Agency for Healthcare Research and Quality (AHRQ)	Yes	Patient demographics	1988	Annually	Exclude - Hospital discharge data only; no other indicators
Lehigh Longitudinal Study	Families selected from child welfare agency caseloads and group settings (Head Start centers and day care and nursery programs) in two-counties in Eastern Pennsylvania	Prospective cohort, administrative data, self report	University of Washington	No	Harsh discipline, abuse, neglect, domestic violence, parent child attachment, mental health, socio-economic status	1976	1976–1977, when children recruited to the study were 18 months to 6 years of age. A second school-age assessment was conducted in 1980–1982. A third adolescent assessment was conducted in 1990–1992. When they were assessed in adolescence, participants were 18 years of age on average. Data were most recently collected in 2008–2010 from about 80% of the original child sample (N = 357), now in their…	Exclude - Not representative
Longitudinal Studies of Child Abuse and Neglect (LONGSCAN)	Consortium of research studies at 5 sites (Chapel Hill, NC, Baltimore, MD, Seattle, WA, San Diego, CA, Chicago, IL)	Prospective cohort	University of North Carolina Injury Prevention Research Center		Child abuse and neglect, social and economic risk factors	1991-2011	Comprehensive assessments of children, their parents, and their teachers have been completed at child ages 4, 6, 8, 12, 14, 16, & 18	Exclude - Not representative
Monitoring the Future Study (MTF)	National Probability Sample of U.S. school students in 8th, 10th, and 12th grades	Self-report Survey	Substance Abuse and Mental Health Data Archive (SAMHDA),and Inter-University Consortium for Social and Political Research (ICPSR)	No	Perpetrating violence, violence victimization	12th graders since 1975, 8th & 10th graders since 1991	Annual	Exclude - No suicide questions
National Child Abuse and Neglect Data System (NCANDS)	Data submitted voluntarily by the 50 states, the District of Columbia, and the Commonwealth of Puerto Rico	Voluntary data collection system from all 50 states	Office of the Administration for Children and Families	No	Child abuse and neglect, types of maltreatment, the risk factors of the child and the caregivers, and the perpetrators.	1988	Annually	Exclude - No suicide questions
National Electronic Injury Surveillance System - All Injury Program (NEISS-AIP)	A stratified probability sample of all hospitals in the U.S. or its territories with a minimum of 6 beds and a 24 hour emergency department	Emergency department medical record abstraction	Centers for Disease Control and Prevention, National Center for Injury Prevention and Control; and Consumer Product Safety Commission	Yes	Patient demographics	NEISS - 1972 NEISS All Injury Program - 2000	Annually	Exclude - Hospital emergency department data only; no other indicators
National Epidemiological Survey on Alcohol and Related Conditions III (NESARC-III)	Nationally representative sample of the U.S. civilian noninstitutionalized adult population aged 18 years and older	Multistage probability sample- face-to-face computer-assisted interviews conducted in the participants’ homes	National Institute on Alcohol Abuse and Alcoholism (NIAAA).	No	Child abuse and neglect, substance use	2001	2001-2002; 2004-2005; 2012-2014	Exclude - No suicide questions
National Health Interview Survey (NHIS)	Nationally representative cross-sectional household interview survey	Household survey-interviews	National Center for Health Statistics	No	Mental health, access to care, developmental disabilities, socio-economic status	1997	Periodic addition to annual survey	Exclude - No suicide questions
National Hospital Ambulatory Medical Care Survey (NHAMCS)	Probability sample of nonfederal, short-stay hospitals with emergency or outpatient departments	Emergency department medical record abstraction	National Center for Health Statistics	No	Alcohol and substance misuse	1992	Annually	Exclude - No suicide questions
National Hospital Discharge Survey (NHDS)	A national 3-stage probability sample of non-federal, short-stay US hospitals	Medical record abstraction	National Center for Health Statistics and U.S. Census Bureau	No	Injury-related hospital stays	1965	Annually	Exclude - No suicide questions
National Longitudinal Study of Adolescent to Adult Health (Addhealth)	Nationally representative sample of adolescents in grades 7-12 in the United States (U.S.) in 1994-95. Adolescents are followed through adulthood to ages 33-43 in 2016-2018.	Interview (student and parent in Waves I, II; respondent Waves III and IV); biological samples in Waves III, IV, and V	Carolina Population Center at the University of North Carolina at Chapel Hill	Yes	Interpersonal violence (fighting, weapon use, etc), victimization, and self-directed violence, childhood/adolescent adversities (e.g., Parental death, Parental incarceration, Sibling death, Sexual Violence Victimization, Violent Offenses, Child Abuse and Neglect)	1995	Dates initiated: Waves I & II, 1995, 1996; Wave III, 2001; Wave IV, 2008; Wave V, 2016-2018	Include
National Longitudinal Survey of Young Adults	Children born to female NLSY79 respondents	In-person or via phone; self report	U.S. Bureau of Labor Statistics	No	Mental illness in household, substance abuse in household, child abuse and neglect	1986	Biennial	Exclude - No suicide questions
National Longitudinal Survey of Youth (NLSY79)	Independent probability sample of nationally representative sample of young people in 1979	In-person or via phone; self report	U.S. Bureau of Labor Statistics	No	Childhood physical abuse, household alcohol abuse, household mental illness, and emotional neglect	1979	Annual from 79-94, and every 2 years after that Round 1 (1979 survey year) to Round 27 (2016 survey year).	Exclude - No suicide questions
National Survey of Child and Adolescent Well-Being (NSCAW 1, 2, 3)	Nationally representative, longitudinal survey of children and families who have been the subjects of investigation by Child Protective Services	Self reports from children, parents, and other caregivers, as well as reports from caseworkers, teachers, and data from administrative records	Office of the Administration for Children and Families		Child abuse (emotional, physical, and sexual), neglect (physical and emotional)	1999-2000 - NSCAW 1 wave 1	3 cohorts/studies across multiple waves. For NSCAW 1 -Waves 2, 3, and 4 take place 12, 18, and 36 months after the close of the investigation. NSCAW 2 - 2008-2012; NSCAW 3 started in 2018.	Exclude - No suicide questions
National Survey of Children’s Exposure to Violence (NatSCEV)	National probability sample of 4,500 households with children ages birth to 17 years	Random-digit dialing (RDD)	Office of Juvenile Justice and Delinquency Prevention and the Centers for Disease Control and Protection	No	Child abuse (emotional, physical, and sexual), neglect (physical and emotional), mental illness in the household, peer victimization (non-sibling), exposure to community violence, socioeconomic status	2008; 2011; 2014	Every 3 years (currently on hold)	Exclude - No suicide questions
National Survey of Childrens Health (NSCH)	Representative of National and state-level; randomly selected addresses from non-institutionalized households whereby the respondent is a parent or guardian of kids 0-17.	Online and mail in survey	Maternal and Child Health Bureau, Health Resources and Services Administration	No	Socioeconomic hardship, divorce/parental separation, substance abuse in the household, victim/witness of neighborhood violence, mental illness in the household, parent served time in jail and death of a parent	2016, 2017	Annually	Exclude - No suicide questions
National Survey on Drug Use and Health (NSDUH)	Nationally representative stratified multistage area probability sample of the civilian, non-institutionalized population aged 12 and older in the U.S.	Audio computer-assisted self-interviewing (ACASI) - respondents read or listen to the questions on headphones and then enter their answers directly on NSDUH laptop	Substance Abuse and Mental Health Services Administration (SAMHSA), HHS	Yes	Alcohol and drug use, mental health and other health-related issues, social influences	1971	Annually	Include
National Violent Death Reporting System (NVDRS)	Surveillance in all 50 U.S. states, the District of Columbia, and Puerto Rico of suicide, homicide, deaths due to legal intervention, unintentional firearm deaths and deaths of undetermined intent Includes all ages.	Abstraction that combines data on violent fatalities from death certficates, medical examiner/coroner files, law enforcement records and crime laboratories across states.	Centers for Disease Control and Prevention, National Center for Injury Prevention and Control	Yes	Characteristics and circumstances of violent deaths. Includes information on such variables as past suicide ideation and attempt, victim-perpetrator relationship, family crisis, school crisis, mechanism, and toxicology	2002	Annually	Include
Pregnancy Risk Assessment Monitoring System (PRAMS)	Stratified sample of women having a recent live birth	Mail & telephone survey	Centers for Disease Control and Prevention, Division of Reproductive Health	No	Maternal alcohol and tobacco consumption; physical/sexual/emotional abuse before and during pregnancy, pregnancy-related morbidity	1988	Annually	Exclude - No suicide questions; Outside of scope/Only pregnant women
PROSPER	Students were followed annually from 6th to 12th grades with a questionnaire administered during a class period	Longitudinal study of youth, families, and communities in 28 Iowa and Pennsylvania school districts	Iowa State University and Pennsylvania State University	Unknown	Substance use (initiation, level of use), associated risky behaviors, and dependence (in young adulthood)	2002	Annually	Exclude - Not representative
Rochester Intergenerational Study (RIGS)	Oldest child of RYDS	Self-report; home interviews	University of Maryland	No	Family conflict, harsh parenting, financial strain	1999	Annually	Exclude - Not representative
Rochester Youth Development Study (RYDS)	Youth representative of the 7th and 8th grade public school population of Rochester, New York	Self-report; home interviews	University of Maryland	No	Neglect, physical and sexual abuse	1988	Annually	Exclude - Not representative
Why Children Struggle	Probability based sample of US adults 18+ years who opt into YouGov (>million)	Online, self-report	YouGov.com	No	Measures social norms regarding why children struggle and support for solutions	2016	2019	Exclude - Age; No suicide questions; Not representative
Youth Risk Behavior Surveillance System (YRBSS)	School-based survey of a nationally representative sample of U.S. high school students in grades 9-12	Self-administered - computer-scannable questionnaire	Centers for Disease Control and Prevention, Division of Adolescent and School Health	Yes	Interpersonal violence victimization (fighting, weapon threats, etc), dating violence, sexual assault, weapon carrying, sexual identity, substance misuse.	1991	Biennnial (every other year - odd years)	Include
